# Supplementary material for: Prion diseases disrupt glutamate/glutamine metabolism in skeletal muscle
Source: PLoS Pathog. 2024 Sep 11;20(9):e1012552. doi: 10.1371/journal.ppat.1012552 (PMC11419395; doi:10.1371/journal.ppat.1012552)
Supplement: S3 Table — The table lists genes that were either upregulated or downregulated in skeletal muscle, spleen, and blood at various time intervals during prion disease progression. The direction of regulation (up or down) is indicated for each gene, highlighting significant transcriptional changes associated with prion infection in specific organs. (XLSX) [file ppat.1012552.s016.xlsx]

## Sheet: Sheet1
Timepoint_intervals	Organs	Ensmbl	Direction	GeneSymbol
4_8_12_14_16_18_20_term	muscle	ENSMUSG00000041417	upregulated	Pik3r1
8_12_14_16_18_20_term	muscle	ENSMUSG00000041417	upregulated	Pik3r1
8_12_14_16_18_20_term	muscle	ENSMUSG00000069045	upregulated	Ddx3y
12_14_16_18_20_term	muscle	ENSMUSG00000041417	upregulated	Pik3r1
12_14_16_18_20_term	muscle	ENSMUSG00000069045	upregulated	Ddx3y
14_16_18_20_term	muscle	ENSMUSG00000057133	upregulated	Chd6
14_16_18_20_term	muscle	ENSMUSG00000063406	upregulated	Tmed5
14_16_18_20_term	muscle	ENSMUSG00000036862	downregulated	Dchs1
14_16_18_20_term	muscle	ENSMUSG00000030861	upregulated	Acadsb
14_16_18_20_term	muscle	ENSMUSG00000035172	upregulated	Plekhh3
14_16_18_20_term	muscle	ENSMUSG00000020658	downregulated	Efr3b
14_16_18_20_term	muscle	ENSMUSG00000041417	upregulated	Pik3r1
14_16_18_20_term	muscle	ENSMUSG00000033186	upregulated	Mzt1
14_16_18_20_term	muscle	ENSMUSG00000024247	downregulated	Pkdcc
14_16_18_20_term	muscle	ENSMUSG00000069045	upregulated	Ddx3y
16_18_20_term	muscle	ENSMUSG00000057133	upregulated	Chd6
16_18_20_term	muscle	ENSMUSG00000063406	upregulated	Tmed5
16_18_20_term	muscle	ENSMUSG00000036862	downregulated	Dchs1
16_18_20_term	muscle	ENSMUSG00000030861	upregulated	Acadsb
16_18_20_term	muscle	ENSMUSG00000015568	upregulated	Lpl
16_18_20_term	muscle	ENSMUSG00000032220	downregulated	Myo1e
16_18_20_term	muscle	ENSMUSG00000035172	upregulated	Plekhh3
16_18_20_term	muscle	ENSMUSG00000020658	downregulated	Efr3b
16_18_20_term	muscle	ENSMUSG00000041417	upregulated	Pik3r1
16_18_20_term	muscle	ENSMUSG00000033186	upregulated	Mzt1
16_18_20_term	muscle	ENSMUSG00000024247	downregulated	Pkdcc
16_18_20_term	muscle	ENSMUSG00000069045	upregulated	Ddx3y
18_20_term	muscle	ENSMUSG00000099227	upregulated	Mir8114
18_20_term	muscle	ENSMUSG00000026473	upregulated	Glul
18_20_term	muscle	ENSMUSG00000023206	upregulated	Il15ra
18_20_term	muscle	ENSMUSG00000026991	upregulated	Pkp4
18_20_term	muscle	ENSMUSG00000002108	upregulated	Nr1h3
18_20_term	muscle	ENSMUSG00000027338	downregulated	Prnd
18_20_term	muscle	ENSMUSG00000038844	downregulated	Kif16b
18_20_term	muscle	ENSMUSG00000057133	upregulated	Chd6
18_20_term	muscle	ENSMUSG00000050947	downregulated	Amigo1
18_20_term	muscle	ENSMUSG00000028413	upregulated	B4galt1
18_20_term	muscle	ENSMUSG00000039936	downregulated	Pik3cd
18_20_term	muscle	ENSMUSG00000023153	upregulated	Tmem52
18_20_term	muscle	ENSMUSG00000063406	upregulated	Tmed5
18_20_term	muscle	ENSMUSG00000032766	downregulated	Gng11
18_20_term	muscle	ENSMUSG00000036862	downregulated	Dchs1
18_20_term	muscle	ENSMUSG00000030861	upregulated	Acadsb
18_20_term	muscle	ENSMUSG00000015568	upregulated	Lpl
18_20_term	muscle	ENSMUSG00000040111	upregulated	Gramd1b
18_20_term	muscle	ENSMUSG00000032220	downregulated	Myo1e
18_20_term	muscle	ENSMUSG00000000805	upregulated	Car4
18_20_term	muscle	ENSMUSG00000038453	downregulated	Srcin1
18_20_term	muscle	ENSMUSG00000035172	upregulated	Plekhh3
18_20_term	muscle	ENSMUSG00000020658	downregulated	Efr3b
18_20_term	muscle	ENSMUSG00000049106	downregulated	Dcaf5
18_20_term	muscle	ENSMUSG00000021223	downregulated	Papln
18_20_term	muscle	ENSMUSG00000041417	upregulated	Pik3r1
18_20_term	muscle	ENSMUSG00000033186	upregulated	Mzt1
18_20_term	muscle	ENSMUSG00000079020	downregulated	Slc45a4
18_20_term	muscle	ENSMUSG00000039473	downregulated	Ubn1
18_20_term	muscle	ENSMUSG00000024222	upregulated	Fkbp5
18_20_term	muscle	ENSMUSG00000007030	downregulated	Vwa7
18_20_term	muscle	ENSMUSG00000064120	upregulated	Mocs1
18_20_term	muscle	ENSMUSG00000024247	downregulated	Pkdcc
18_20_term	muscle	ENSMUSG00000036452	upregulated	Arhgap26
18_20_term	muscle	ENSMUSG00000069045	upregulated	Ddx3y
18_20_term	blood	ENSMUSG00000026950	upregulated	Neb
4_8_12_14_16_18_20_term	spleen	ENSMUSG00000055866	upregulated	Per2
8_12_14_16_18_20_term	spleen	ENSMUSG00000055866	upregulated	Per2
12_14_16_18_20_term	spleen	ENSMUSG00000055866	upregulated	Per2
14_16_18_20_term	spleen	ENSMUSG00000055866	upregulated	Per2
16_18_20_term	spleen	ENSMUSG00000055866	upregulated	Per2
18_20_term	spleen	ENSMUSG00000055866	upregulated	Per2
69
Showing 47 to 69 of 69 entries, 6 total columns
