# Supplementary material for: Prion diseases disrupt glutamate/glutamine metabolism in skeletal muscle
Source: PLoS Pathog. 2024 Sep 11;20(9):e1012552. doi: 10.1371/journal.ppat.1012552 (PMC11419395; doi:10.1371/journal.ppat.1012552)
Supplement: S4 Table — (XLSX) [file ppat.1012552.s017.xlsx]

## Sheet: Sheet 1 - Supplementary table 4
Supplementary table 4
	Unnamed: 0	eventID	variantID	exonBaseMean	dispersion	stat	pvalue	FDR	NBH	RML6	log2fold_RML6_NBH	geneID	geneName	variantType	geneSymbol	organ	timepoint	abs_l2fc	Direction	EnsemblID	variantTypeFullName	uniqueID
0	2016	2019	4116	73.5953	0.0635821	21.7105	3.17e-06	0.0177009	8.94434	11.1092	0.889404	3072	66147	SE:S_RI:E_A5SS:D_A3SS:D	Necap2	blood	4 wpi	0.889404	upregulated	ENSMUSG00000028923	Other	blood, 4 wpi
1	8043	5117	10447	3272.99	0.0240562	17.311	3.17e-05	0.0442936	24.8481	25.7796	0.317162	7605	17904	RI:E	Myl6	blood	4 wpi	0.317162	upregulated	ENSMUSG00000090841	Retained intron (exclusion)	blood, 4 wpi
2	14128	8231	17145	208.227	0.0261035	18.7932	1.46e-05	0.0338925	13.2631	14.9039	0.598326	12046	19395	RI:E	Rasgrp2	blood	4 wpi	0.598326	upregulated	ENSMUSG00000032946	Retained intron (exclusion)	blood, 4 wpi
3	11817	7660	16811	75.7337	0.0802564	20.9462	4.72e-06	0.0308685	8.46743	11.1956	1.24582	12601	73656	RI:R	Ms4a6c	blood	14 wpi	1.24582	upregulated	ENSMUSG00000079419	Retained intron (retention)	blood, 14 wpi
4	6642	5061	11282	9.28314	0.083165	21.8707	2.92e-06	0.0227708	1.49018	4.10492	3.05863	10937	65246	AFE	Xpo7	blood	18 wpi	3.05863	upregulated	ENSMUSG00000022100	Alternative first exon	blood, 18 wpi
5	18374	9950	20548	140.662	0.067767	23.2006	1.46e-06	0.0271673	11.6303	12.8783	0.489132	15040	108995	S2E:I	Tbc1d10c	spleen	8 wpi	0.489132	upregulated	ENSMUSG00000040247	Two consecutive exons skipped:I	spleen, 8 wpi
6	3291	5082	12978	84.2855	0.00374894	19.3373	1.1e-05	0.0344689	12.8654	14.3706	0.450238	10941	17904	SE:S_S2E:S_A3SS:D	Myl6	muscle	4 wpi	0.450238	upregulated	ENSMUSG00000090841	Other	muscle, 4 wpi
7	3093	2870	6497	33.523	0.0664658	22.5036	2.1e-06	0.00656704	8.01258	9.62014	0.733103	5191	13170	A5SS:D	Dbp	muscle	8 wpi	0.733103	upregulated	ENSMUSG00000059824	Alternative 5' splice site (distal)	muscle, 8 wpi
8	6220	484	1085	6.99823	0.0591413	18.1639	2.03e-05	0.0455185	4.1985	5.56092	0.912583	762	226844	RI:E	Flvcr1	muscle	8 wpi	0.912583	upregulated	ENSMUSG00000066595	Retained intron (exclusion)	muscle, 8 wpi
9	7156	5396	12117	71.5782	0.0263941	31.2373	2.28e-08	0.000128196	10.5076	12.1254	0.66698	9719	20384	A3SS:P	Srsf5	muscle	8 wpi	0.66698	upregulated	ENSMUSG00000021134	Alternative 3' splice site (proximal)	muscle, 8 wpi
10	6521	4791	10665	23.4932	0.0195887	23.6877	1.13e-06	0.0133259	6.59878	7.97722	0.759183	7970	67888	AFE	Tmem100	muscle	16 wpi	0.759183	upregulated	ENSMUSG00000069763	Alternative first exon	muscle, 16 wpi
11	137	1075	2219	168.746	0.0207561	12.9116	0.000326551	0.0256347	15.7709	17.8213	0.51255	1518	13429	RI:R	Dnm1	brain	8 wpi	0.51255	upregulated	ENSMUSG00000026825	Retained intron (retention)	brain, 8 wpi
12	139	1076	2221	587.113	0.00529099	11.4617	0.000710436	0.0392183	23.7837	24.5033	0.1603	1518	13429	AFE	Dnm1	brain	8 wpi	0.1603	upregulated	ENSMUSG00000026825	Alternative first exon	brain, 8 wpi
13	148	1080	2228	818.994	0.00199991	12.1085	0.000501913	0.0334381	26.5718	27.2103	0.139465	1523	20910	SE:S	Stxbp1	brain	8 wpi	0.139465	upregulated	ENSMUSG00000026797	Skipped exon (skipping)	brain, 8 wpi
14	320	1162	2392	166.532	0.0251919	11.548	0.000678228	0.0387369	15.7933	17.5104	0.43076	1655	104418	RI:E	Dgkz	brain	8 wpi	0.43076	upregulated	ENSMUSG00000040479	Retained intron (exclusion)	brain, 8 wpi
15	459	1227	2525	313.546	0.0095052	11.7976	0.000593085	0.0365654	20.0346	21.2283	0.276765	1775	241638	RI:E	Lzts3	brain	8 wpi	0.276765	upregulated	ENSMUSG00000037703	Retained intron (exclusion)	brain, 8 wpi
16	503	1247	2565	25.4671	0.0179265	46.4707	9.3e-12	2.84e-08	4.30882	8.37182	2.04555	1823	241727	RI:E	Snph	brain	8 wpi	2.04555	upregulated	ENSMUSG00000027457	Retained intron (exclusion)	brain, 8 wpi
17	827	1412	2904	50.0883	0.00860527	11.562	0.000673146	0.0387081	9.87176	11.5191	0.531506	2104	74200	RI:E_A3SS:D	Khdc4	brain	8 wpi	0.531506	upregulated	ENSMUSG00000028060	Other	brain, 8 wpi
18	992	1492	3071	14.8344	0.0263081	20.61	5.63e-06	0.00157825	4.75868	7.22965	1.2811	2230	229725	A5SS:P	Clcc1	brain	8 wpi	1.2811	upregulated	ENSMUSG00000027884	Alternative 5' splice site (proximal)	brain, 8 wpi
19	1126	1555	3201	16.0918	0.0130637	16.6733	4.44e-05	0.00698401	5.11969	7.68852	1.25576	2412	56706	RI:R	Ccnl1	brain	8 wpi	1.25576	upregulated	ENSMUSG00000027829	Retained intron (retention)	brain, 8 wpi
20	1130	1557	3205	12.78	0.016524	11.1709	0.000830923	0.0430024	4.72131	6.90562	1.16099	2412	56706	RI:R	Ccnl1	brain	8 wpi	1.16099	upregulated	ENSMUSG00000027829	Retained intron (retention)	brain, 8 wpi
21	1166	1575	3244	37.8897	0.0134492	16.8636	4.02e-05	0.00655077	8.51235	10.0852	0.561437	2435	229473	SE:I	Tmem131l	brain	8 wpi	0.561437	upregulated	ENSMUSG00000033767	Skipped exon (inclusion)	brain, 8 wpi
22	1199	1590	3273	304.402	0.00242761	15.494	8.28e-05	0.0112492	19.9777	20.9824	0.233444	2448	12032	RI:E	Bcan	brain	8 wpi	0.233444	upregulated	ENSMUSG00000004892	Retained intron (exclusion)	brain, 8 wpi
23	1205	1593	3279	395.419	0.012939	17.7255	2.55e-05	0.00497635	21.081	22.9426	0.423905	2448	12032	RI:E	Bcan	brain	8 wpi	0.423905	upregulated	ENSMUSG00000004892	Retained intron (exclusion)	brain, 8 wpi
24	1245	1613	3320	42.3437	0.0104658	24.0429	9.42e-07	0.000370764	7.88128	10.6284	0.988359	2467	360213	RI:E	Trim46	brain	8 wpi	0.988359	upregulated	ENSMUSG00000042766	Retained intron (exclusion)	brain, 8 wpi
25	1277	1628	3350	60.2985	0.00900675	15.1766	9.79e-05	0.0123703	10.5621	12.1045	0.478436	2479	54667	RI:E	Atp8b2	brain	8 wpi	0.478436	upregulated	ENSMUSG00000060671	Retained intron (exclusion)	brain, 8 wpi
26	1307	1641	3376	161.469	0.00558293	13.2527	0.000272181	0.0235903	16.1902	17.1237	0.234036	2491	66511	RI:E	Chtop	brain	8 wpi	0.234036	upregulated	ENSMUSG00000001017	Retained intron (exclusion)	brain, 8 wpi
27	1399	1683	3460	390.368	0.00541174	10.8209	0.00100359	0.0474639	21.46	22.1871	0.165902	2555	229706	RI:E	Slc6a17	brain	8 wpi	0.165902	upregulated	ENSMUSG00000027894	Retained intron (exclusion)	brain, 8 wpi
28	1425	17	33	78.427	0.0406189	14.0997	0.000173375	0.0180845	10.7415	13.2227	0.743665	33	13518	SE:S	Dst	brain	8 wpi	0.743665	upregulated	ENSMUSG00000026131	Skipped exon (skipping)	brain, 8 wpi
29	1578	1773	3649	129.945	0.0110424	21.6472	3.28e-06	0.00103144	14.2398	16.456	0.577496	2692	66625	RI:E	Pnisr	brain	8 wpi	0.577496	upregulated	ENSMUSG00000028248	Retained intron (exclusion)	brain, 8 wpi
30	1580	1774	3651	290.436	0.0189653	12.278	0.000458337	0.0312662	19.4472	21.0301	0.369182	2692	66625	RI:E	Pnisr	brain	8 wpi	0.369182	upregulated	ENSMUSG00000028248	Retained intron (exclusion)	brain, 8 wpi
31	1709	1847	3806	135.259	0.00542509	11.1357	0.000846839	0.0432853	14.7276	15.7025	0.254868	2862	72475	A3SS:D	Ssbp3	brain	8 wpi	0.254868	upregulated	ENSMUSG00000061887	Alternative 3' splice site (distal)	brain, 8 wpi
32	1821	19	38	95.5434	0.012523	15.079	0.000103106	0.0127428	12.5701	14.4264	0.517383	36	226970	AS	Arhgef4	brain	8 wpi	0.517383	upregulated	ENSMUSG00000037509	Alternative start other than alternative first exon	brain, 8 wpi
33	1830	1903	3917	25.2164	0.00923685	13.1831	0.000282483	0.0242489	6.64559	8.81037	0.896946	2958	54383	A5SS:D	Phc2	brain	8 wpi	0.896946	upregulated	ENSMUSG00000028796	Alternative 5' splice site (distal)	brain, 8 wpi
34	2405	2181	4479	645.837	0.0104318	11.6399	0.000645516	0.0375286	23.7456	24.8538	0.24656	3371	26562	SE:S_A5SS:D_A3SS:D	Ncdn	brain	8 wpi	0.24656	upregulated	ENSMUSG00000028833	Other	brain, 8 wpi
35	2417	2187	4492	56.6941	0.00812237	19.1652	1.2e-05	0.00275736	9.68005	12.2382	0.813477	3379	15444	SE:S_S2E:S	Hpca	brain	8 wpi	0.813477	upregulated	ENSMUSG00000028785	Other	brain, 8 wpi
36	2460	2205	4529	21.9018	0.0111927	15.6705	7.54e-05	0.0103736	5.91667	8.33762	1.07591	3398	19273	RI:R	Ptpru	brain	8 wpi	1.07591	upregulated	ENSMUSG00000028909	Retained intron (retention)	brain, 8 wpi
37	2477	2213	4544	77.6225	0.0100858	11.027	0.000897951	0.0445429	11.9273	13.1099	0.344231	3423	67422	A3SS:D	Dhdds	brain	8 wpi	0.344231	upregulated	ENSMUSG00000012117	Alternative 3' splice site (distal)	brain, 8 wpi
38	2566	2253	4624	217.699	0.0105293	11.1007	0.000862956	0.0439838	17.8882	18.7062	0.197433	3491	230903	SE:S_A5SS:D	Fbxo44	brain	8 wpi	0.197433	upregulated	ENSMUSG00000029001	Other	brain, 8 wpi
39	2605	2276	4674	40.1384	0.0949044	10.9783	0.000921853	0.0453122	7.31128	9.87699	0.977196	3504	230917	RI:E	Tmem201	brain	8 wpi	0.977196	upregulated	ENSMUSG00000044700	Retained intron (exclusion)	brain, 8 wpi
40	2607	2277	4676	56.7365	0.0190239	20.973	4.66e-06	0.00141642	9.58044	11.6986	0.686634	3504	230917	RI:E	Tmem201	brain	8 wpi	0.686634	upregulated	ENSMUSG00000044700	Retained intron (exclusion)	brain, 8 wpi
41	2657	2299	4722	36.9433	0.0177909	27.6018	1.49e-07	0.000111411	7.11088	10.2231	1.1811	3532	76580	RI:E	Mib2	brain	8 wpi	1.1811	upregulated	ENSMUSG00000029060	Retained intron (exclusion)	brain, 8 wpi
42	2769	2355	4837	40.9409	0.0110991	23.6206	1.17e-06	0.000438522	8.17525	10.6075	0.864206	3586	100910	RI:E	Chpf2	brain	8 wpi	0.864206	upregulated	ENSMUSG00000038181	Retained intron (exclusion)	brain, 8 wpi
43	2836	2388	4905	1573.69	0.0237731	16.3963	5.14e-05	0.00766421	30.5916	31.716	0.241104	3621	19046	S2E:I	Ppp1cb	brain	8 wpi	0.241104	upregulated	ENSMUSG00000014956	Two consecutive exons skipped:I	brain, 8 wpi
44	2883	2408	4946	27.0217	0.00721738	12.8096	0.000344845	0.0260645	6.85166	9.03099	0.882977	3648	269643	A5SS:P	Ppp2r2c	brain	8 wpi	0.882977	upregulated	ENSMUSG00000029120	Alternative 5' splice site (proximal)	brain, 8 wpi
45	2994	2466	5063	84.6997	0.00795822	15.4358	8.54e-05	0.011428	12.5071	13.9181	0.397903	3773	72392	RI:E	Tmem175	brain	8 wpi	0.397903	upregulated	ENSMUSG00000013495	Retained intron (exclusion)	brain, 8 wpi
46	3178	2558	5250	231.914	0.012725	14.7527	0.000122569	0.0144672	17.511	19.0557	0.373073	3929	381677	AFE	Vgf	brain	8 wpi	0.373073	upregulated	ENSMUSG00000037428	Alternative first exon	brain, 8 wpi
47	3440	2676	5488	46.8151	0.0128561	11.2802	0.00078339	0.0418295	9.42775	11.1076	0.557748	4108	100855	AS	Tbc1d14	brain	8 wpi	0.557748	upregulated	ENSMUSG00000029192	Alternative start other than alternative first exon	brain, 8 wpi
48	3689	2804	5767	179.296	0.0108299	18.2524	1.93e-05	0.00394468	15.6442	16.7542	0.281794	4286	19894	RI:E	Rph3a	brain	8 wpi	0.281794	upregulated	ENSMUSG00000029608	Retained intron (exclusion)	brain, 8 wpi
49	3769	2847	5855	182.772	0.00783857	34.1786	5.03e-09	8.87e-06	15.7868	18.096	0.575244	4313	19679	RI:E	Pitpnm2	brain	8 wpi	0.575244	upregulated	ENSMUSG00000029406	Retained intron (exclusion)	brain, 8 wpi
50	3889	2911	5995	79.1094	0.00601247	17.3757	3.07e-05	0.00567931	11.8678	13.5236	0.478143	4379	21343	RI:E	Taf6	brain	8 wpi	0.478143	upregulated	ENSMUSG00000036980	Retained intron (exclusion)	brain, 8 wpi
51	4130	303	618	59.5117	0.0101609	13.1885	0.000281671	0.0242489	10.6511	11.9341	0.398761	559	74241	AFE	Chpf	brain	8 wpi	0.398761	upregulated	ENSMUSG00000032997	Alternative first exon	brain, 8 wpi
52	4143	3036	6251	10.6176	0.016417	10.8597	0.00098277	0.0470183	2.97222	5.52067	1.84129	4586	13191	AFE	Dctn1	brain	8 wpi	1.84129	upregulated	ENSMUSG00000031865	Alternative first exon	brain, 8 wpi
53	4153	3040	6259	113.303	0.0331935	17.1924	3.38e-05	0.00594148	11.9457	14.6086	0.750148	4586	13191	RI:E	Dctn1	brain	8 wpi	0.750148	upregulated	ENSMUSG00000031865	Retained intron (exclusion)	brain, 8 wpi
54	4210	3069	6320	44.1618	0.023202	10.9299	0.000946249	0.0458829	8.98052	10.9062	0.654701	4620	23945	AFE	Mgll	brain	8 wpi	0.654701	upregulated	ENSMUSG00000033174	Alternative first exon	brain, 8 wpi
55	4290	3104	6392	51.1484	0.0112884	10.7027	0.00106977	0.0484664	10.1934	11.5048	0.418747	4696	19365	RI:E	Rad52	brain	8 wpi	0.418747	upregulated	ENSMUSG00000030166	Retained intron (exclusion)	brain, 8 wpi
56	4323	3119	6423	51.9935	0.014894	11.4886	0.000700259	0.0389744	9.81854	11.7134	0.608896	4722	107932	RI:R	Chd4	brain	8 wpi	0.608896	upregulated	ENSMUSG00000063870	Retained intron (retention)	brain, 8 wpi
57	4382	3146	6475	90.3992	0.00839242	21.6883	3.21e-06	0.0010276	12.3587	14.4197	0.577224	4797	30785	SE:S_A3SS:D	Cttnbp2	brain	8 wpi	0.577224	upregulated	ENSMUSG00000000416	Other	brain, 8 wpi
58	4604	3264	6717	21.1378	0.018918	13.1358	0.000289708	0.0245172	6.30393	8.2479	0.846176	5031	68465	AFE	Adipor2	brain	8 wpi	0.846176	upregulated	ENSMUSG00000030168	Alternative first exon	brain, 8 wpi
59	4693	3308	6805	279.068	0.00864761	21.9849	2.75e-06	0.000961489	18.7891	20.6056	0.427433	5060	14788	RI:E	Gpr162	brain	8 wpi	0.427433	upregulated	ENSMUSG00000038390	Retained intron (exclusion)	brain, 8 wpi
60	4787	3353	6896	912.409	0.00386993	11.5433	0.000679955	0.0387369	27.2428	27.9917	0.162935	5143	57776	ALE	Ttyh1	brain	8 wpi	0.162935	upregulated	ENSMUSG00000030428	Alternative last exon	brain, 8 wpi
61	4959	3433	7060	149.501	0.011101	12.1037	0.000503221	0.0334381	15.2368	16.8255	0.405306	5254	15388	RI:R	Hnrnpl	brain	8 wpi	0.405306	upregulated	ENSMUSG00000015165	Retained intron (retention)	brain, 8 wpi
62	5103	3499	7191	140.543	0.0164164	50.0372	1.51e-12	1.57e-08	13.287	16.7915	0.924143	5328	12348	RI:E	Car11	brain	8 wpi	0.924143	upregulated	ENSMUSG00000003273	Retained intron (exclusion)	brain, 8 wpi
63	5307	3600	7408	713.596	0.0334984	11.8458	0.000577917	0.0358769	24.6596	27.0207	0.519259	5482	320878	RI:E	Mical2	brain	8 wpi	0.519259	upregulated	ENSMUSG00000038244	Retained intron (exclusion)	brain, 8 wpi
64	5377	3638	7491	60.2581	0.0140924	11.7497	0.000608527	0.0365658	10.6894	11.8785	0.369737	5539	14123	RI:E	Fbrs	brain	8 wpi	0.369737	upregulated	ENSMUSG00000042423	Retained intron (exclusion)	brain, 8 wpi
65	5382	364	744	44.2936	0.0121244	20.7015	5.37e-06	0.00156236	8.90479	10.6096	0.587321	646	269116	AFE	Nfasc	brain	8 wpi	0.587321	upregulated	ENSMUSG00000026442	Alternative first exon	brain, 8 wpi
66	5413	3657	7532	342.862	0.0283986	11.9388	0.000549783	0.0352274	20.0772	22.2679	0.504248	5556	233908	RI:E	Fus	brain	8 wpi	0.504248	upregulated	ENSMUSG00000030795	Retained intron (exclusion)	brain, 8 wpi
67	5415	3658	7534	455.431	0.0291183	19.7841	8.67e-06	0.00216046	21.6039	24.4689	0.645254	5556	233908	RI:E	Fus	brain	8 wpi	0.645254	upregulated	ENSMUSG00000030795	Retained intron (exclusion)	brain, 8 wpi
68	5511	3710	7649	25.9451	0.00901993	22.505	2.1e-06	0.000752072	6.11708	8.77272	1.13898	5621	56844	A5SS:D	Tssc4	brain	8 wpi	1.13898	upregulated	ENSMUSG00000045752	Alternative 5' splice site (distal)	brain, 8 wpi
69	5790	3840	7911	68.0813	0.00934427	13.62	0.000223791	0.0210439	10.8133	12.5244	0.520844	5834	75613	RI:E	Med25	brain	8 wpi	0.520844	upregulated	ENSMUSG00000002968	Retained intron (exclusion)	brain, 8 wpi
70	5798	3844	7919	104.976	0.0112677	14.9899	0.000108086	0.0131025	12.9099	14.5854	0.462107	5835	11771	RI:E	Ap2a1	brain	8 wpi	0.462107	upregulated	ENSMUSG00000060279	Retained intron (exclusion)	brain, 8 wpi
71	5839	3871	7982	219.76	0.00344412	15.6616	7.57e-05	0.0103736	17.5106	19.056	0.373237	5847	22121	AFE	Rpl13a	brain	8 wpi	0.373237	upregulated	ENSMUSG00000074129	Alternative first exon	brain, 8 wpi
72	5850	3876	7995	677.445	0.0229185	12.3446	0.00044227	0.0306362	24.4119	26.3902	0.436397	5865	20637	AE	Snrnp70	brain	8 wpi	0.436397	upregulated	ENSMUSG00000063511	Alternative end other than alternative last exon	brain, 8 wpi
73	5853	3878	7996	529.207	0.00854299	20.1369	7.21e-06	0.00182168	23.2404	24.2314	0.221567	5865	20637	A3SS:D	Snrnp70	brain	8 wpi	0.221567	upregulated	ENSMUSG00000063511	Alternative 3' splice site (distal)	brain, 8 wpi
74	5856	3879	7999	432.083	0.00701897	10.6754	0.0010857	0.0485969	22.173	23.2648	0.246595	5865	20637	SE:I	Snrnp70	brain	8 wpi	0.246595	upregulated	ENSMUSG00000063511	Skipped exon (inclusion)	brain, 8 wpi
75	5889	3895	8030	71.8794	0.0294755	14.4834	0.000141401	0.0155637	10.9794	12.6853	0.514637	5887	19259	AFE	Ptpn5	brain	8 wpi	0.514637	upregulated	ENSMUSG00000030854	Alternative first exon	brain, 8 wpi
76	5963	3935	8118	8.92903	0.0172989	12.0257	0.000524707	0.0344827	3.05797	5.58125	1.79109	5944	140481	RI:R	Man2a2	brain	8 wpi	1.79109	upregulated	ENSMUSG00000038886	Retained intron (retention)	brain, 8 wpi
77	6008	3956	8159	7.18004	0.0214675	26.2599	2.98e-07	0.000178469	1.84449	5.6771	3.31674	5976	67669	SE:S	Hikeshi	brain	8 wpi	3.31674	upregulated	ENSMUSG00000062797	Skipped exon (skipping)	brain, 8 wpi
78	6032	397	808	35.1193	0.00811316	11.4393	0.000719088	0.0395741	8.16007	10.1744	0.727808	724	11758	SE:S_S2E:S	Prdx6	brain	8 wpi	0.727808	upregulated	ENSMUSG00000026701	Other	brain, 8 wpi
79	6186	4038	8328	2559	0.00595968	31.1331	2.41e-08	2.54e-05	33.0593	34.6046	0.329051	6092	11674	AFE	Aldoa	brain	8 wpi	0.329051	upregulated	ENSMUSG00000030695	Alternative first exon	brain, 8 wpi
80	6232	406	829	27.9902	0.0336334	20.677	5.44e-06	0.00156236	6.29491	9.36484	1.26577	728	226562	RI:E	Prrc2c	brain	8 wpi	1.26577	upregulated	ENSMUSG00000040225	Retained intron (exclusion)	brain, 8 wpi
81	6528	4207	8674	32.8726	0.015678	11.6829	0.000630761	0.0373247	7.89824	9.62453	0.645292	6321	234371	RI:E	Tmem161a	brain	8 wpi	0.645292	upregulated	ENSMUSG00000002342	Retained intron (exclusion)	brain, 8 wpi
82	6564	4223	8706	611.141	0.0094089	11.1485	0.000841001	0.0432332	24.2505	25.4397	0.263386	6328	14232	RI:E_A5SS:D	Fkbp8	brain	8 wpi	0.263386	upregulated	ENSMUSG00000019428	Other	brain, 8 wpi
83	6606	4242	8744	87.0771	0.00421701	46.9143	7.42e-12	2.84e-08	11.6452	14.524	0.818262	6343	26457	RI:E	Slc27a1	brain	8 wpi	0.818262	upregulated	ENSMUSG00000031808	Retained intron (exclusion)	brain, 8 wpi
84	6678	4276	8814	400.702	0.00473451	24.7859	6.41e-07	0.000273662	21.3401	22.7197	0.314063	6399	21672	A3SS:D	Prdx2	brain	8 wpi	0.314063	upregulated	ENSMUSG00000005161	Alternative 3' splice site (distal)	brain, 8 wpi
85	6719	4294	8851	210.722	0.0088908	11.5273	0.000685814	0.0387369	17.831	18.7028	0.210586	6426	270086	SE:I	Ogfod1	brain	8 wpi	0.210586	upregulated	ENSMUSG00000033009	Skipped exon (inclusion)	brain, 8 wpi
86	6736	4301	8864	57.1354	0.0167049	20.3322	6.51e-06	0.00176948	9.37609	12.0817	0.87345	6445	234593	SE:S	Ndrg4	brain	8 wpi	0.87345	upregulated	ENSMUSG00000036564	Skipped exon (skipping)	brain, 8 wpi
87	6755	431	880	30.3199	0.0098546	11.1432	0.00084341	0.0432332	7.71649	9.28288	0.599308	763	27045	A5SS:D	Nit1	brain	8 wpi	0.599308	upregulated	ENSMUSG00000013997	Alternative 5' splice site (distal)	brain, 8 wpi
88	6908	4381	9026	116.017	0.00825888	18.9202	1.36e-05	0.00305668	13.9061	15.6299	0.457701	6571	21856	RI:R	Timm44	brain	8 wpi	0.457701	upregulated	ENSMUSG00000002949	Retained intron (retention)	brain, 8 wpi
89	7040	4451	9169	153.518	0.0385767	14.534	0.000137652	0.0153392	14.3903	16.6362	0.582226	6699	546071	RI:E	Mast3	brain	8 wpi	0.582226	upregulated	ENSMUSG00000031833	Retained intron (exclusion)	brain, 8 wpi
90	7255	455	929	110.051	0.0320425	11.2146	0.000811545	0.0426596	13.5576	15.6116	0.549062	803	12334	RI:E	Capn2	brain	8 wpi	0.549062	upregulated	ENSMUSG00000026509	Retained intron (exclusion)	brain, 8 wpi
91	7319	4580	9428	39.4552	0.0178997	13.5283	0.000234988	0.0214512	7.94086	9.9375	0.735489	6881	72325	RI:E	Vps9d1	brain	8 wpi	0.735489	upregulated	ENSMUSG00000001062	Retained intron (exclusion)	brain, 8 wpi
92	7395	4614	9496	353.245	0.00888292	13.0889	0.000297047	0.0246341	20.5113	21.8613	0.310596	6937	15898	RI:E	Icam5	brain	8 wpi	0.310596	upregulated	ENSMUSG00000032174	Retained intron (exclusion)	brain, 8 wpi
93	7447	4640	9549	137.435	0.013888	11.9181	0.000555914	0.0354934	14.5982	15.9448	0.351494	6947	235044	RI:E	Plppr2	brain	8 wpi	0.351494	upregulated	ENSMUSG00000040563	Retained intron (exclusion)	brain, 8 wpi
94	7599	4720	9719	216.388	0.00810913	12.9079	0.000327202	0.0256347	17.7668	19.087	0.317903	7082	67287	A5SS:P	Parp6	brain	8 wpi	0.317903	upregulated	ENSMUSG00000025237	Alternative 5' splice site (proximal)	brain, 8 wpi
95	7735	4786	9852	1571.15	0.00485747	11.419	0.000726984	0.0397647	30.8382	31.6466	0.173287	7241	235604	RI:E	Camkv	brain	8 wpi	0.173287	upregulated	ENSMUSG00000032936	Retained intron (exclusion)	brain, 8 wpi
96	7753	4797	9874	206.595	0.00714125	10.7726	0.00103015	0.0476689	17.5432	18.6114	0.259057	7245	27399	SE:S_A5SS:D	Ip6k1	brain	8 wpi	0.259057	upregulated	ENSMUSG00000032594	Other	brain, 8 wpi
97	7801	4818	9917	192.652	0.00453985	11.5254	0.000686514	0.0387369	17.2112	18.1715	0.234827	7256	67789	RI:E	Dalrd3	brain	8 wpi	0.234827	upregulated	ENSMUSG00000019039	Retained intron (exclusion)	brain, 8 wpi
98	7861	4845	9971	105.439	0.0122467	26.4274	2.74e-07	0.000175332	13.1546	15.208	0.557081	7279	17758	AFE	Map4	brain	8 wpi	0.557081	upregulated	ENSMUSG00000032479	Alternative first exon	brain, 8 wpi
99	7875	4852	9987	132.65	0.00684278	13.3472	0.000258808	0.0228195	14.4964	15.9688	0.384851	7279	17758	A3SS:D	Map4	brain	8 wpi	0.384851	upregulated	ENSMUSG00000032479	Alternative 3' splice site (distal)	brain, 8 wpi
100	7878	4854	9990	117.109	0.00532135	12.8481	0.00033782	0.0257907	14.1845	15.3594	0.311778	7283	235623	RI:E	Scap	brain	8 wpi	0.311778	upregulated	ENSMUSG00000032485	Retained intron (exclusion)	brain, 8 wpi
101	7931	4880	10044	56.7958	0.00826825	10.9452	0.000938441	0.0457516	10.3927	12.1864	0.558024	7318	17433	SE:I	Mobp	brain	8 wpi	0.558024	upregulated	ENSMUSG00000032517	Skipped exon (inclusion)	brain, 8 wpi
102	7950	489	997	50.9159	0.00993317	16.9349	3.87e-05	0.00642629	9.81225	11.4591	0.533412	864	17354	RI:E	Mllt10	brain	8 wpi	0.533412	upregulated	ENSMUSG00000026743	Retained intron (exclusion)	brain, 8 wpi
103	8187	5000	10286	120.601	0.0209127	17.1637	3.43e-05	0.00597312	13.3215	15.6749	0.631295	7481	17967	AE	Ncam1	brain	8 wpi	0.631295	upregulated	ENSMUSG00000039542	Alternative end other than alternative last exon	brain, 8 wpi
104	8190	5001	10288	113.455	0.00613133	11.7548	0.000606866	0.0365658	13.7997	15.2174	0.379767	7481	17967	SE:I	Ncam1	brain	8 wpi	0.379767	upregulated	ENSMUSG00000039542	Skipped exon (inclusion)	brain, 8 wpi
105	8200	5006	10299	12.1417	0.0504251	11.2814	0.000782865	0.0418295	4.57317	6.533	1.08386	7482	19286	AFE	Pts	brain	8 wpi	1.08386	upregulated	ENSMUSG00000032067	Alternative first exon	brain, 8 wpi
106	8211	5011	10308	39.2868	0.00942747	16.6413	4.52e-05	0.00698401	7.82419	10.2012	0.871395	7510	235402	AFE	Lingo1	brain	8 wpi	0.871395	upregulated	ENSMUSG00000049556	Alternative first exon	brain, 8 wpi
107	8215	5015	10319	45.4214	0.0114127	16.9528	3.83e-05	0.00642531	9.07161	10.5163	0.496043	7510	235402	AFE	Lingo1	brain	8 wpi	0.496043	upregulated	ENSMUSG00000049556	Alternative first exon	brain, 8 wpi
108	8265	5041	10371	93.2207	0.00489105	32.7602	1.04e-08	1.44e-05	12.2995	14.7031	0.670349	7560	22003	AS	Tpm1	brain	8 wpi	0.670349	upregulated	ENSMUSG00000032366	Alternative start other than alternative first exon	brain, 8 wpi
109	8674	525	1082	697.244	0.00845639	12.1618	0.000487791	0.0329002	25.241	26.0027	0.167722	888	18146	RI:E	Npdc1	brain	8 wpi	0.167722	upregulated	ENSMUSG00000015094	Retained intron (exclusion)	brain, 8 wpi
110	8758	5290	10880	25.6385	0.0347449	12.7302	0.000359789	0.0265636	6.24542	8.44713	0.952053	7932	103406	RI:E	Zfr2	brain	8 wpi	0.952053	upregulated	ENSMUSG00000034949	Retained intron (exclusion)	brain, 8 wpi
111	8763	5292	10885	138.537	0.00591778	13.9845	0.000184322	0.0185782	14.1628	15.3243	0.308526	7933	17179	AFE	Matk	brain	8 wpi	0.308526	upregulated	ENSMUSG00000004933	Alternative first exon	brain, 8 wpi
112	8796	5307	10914	22.3848	0.0219742	12.8029	0.000346084	0.0260645	6.15093	8.08485	0.85762	7945	70615	RI:E	Ankrd24	brain	8 wpi	0.85762	upregulated	ENSMUSG00000054708	Retained intron (exclusion)	brain, 8 wpi
113	8912	5366	11040	1361.21	0.00418586	13.8447	0.000198551	0.01979	29.5025	30.1266	0.134429	8036	216439	RI:E	Agap2	brain	8 wpi	0.134429	upregulated	ENSMUSG00000025422	Retained intron (exclusion)	brain, 8 wpi
114	8985	5400	11111	114.871	0.00992803	17.5895	2.74e-05	0.00519656	13.1903	14.493	0.35782	8061	68094	RI:E	Smarcc2	brain	8 wpi	0.35782	upregulated	ENSMUSG00000025369	Retained intron (exclusion)	brain, 8 wpi
115	9111	5461	11234	73.0836	0.00639902	10.6927	0.00107558	0.0484851	11.4677	12.8162	0.400052	8227	59093	A5SS:P	Pcbp3	brain	8 wpi	0.400052	upregulated	ENSMUSG00000001120	Alternative 5' splice site (proximal)	brain, 8 wpi
116	9199	5506	11328	123.717	0.00591733	32.2896	1.33e-08	1.59e-05	13.5392	15.8181	0.607311	8281	319586	A3SS:D	Celf5	brain	8 wpi	0.607311	upregulated	ENSMUSG00000034818	Alternative 3' splice site (distal)	brain, 8 wpi
117	9291	555	1143	430.819	0.00628232	38.4411	5.64e-10	1.12e-06	20.5057	22.7591	0.515578	906	56177	AFE	Olfm1	brain	8 wpi	0.515578	upregulated	ENSMUSG00000026833	Alternative first exon	brain, 8 wpi
118	9388	5600	11521	21.5373	0.020839	12.9587	0.00031843	0.0252044	5.82449	8.06118	1.01538	8419	236604	RI:E	Pisd-ps1	brain	8 wpi	1.01538	upregulated		Retained intron (exclusion)	brain, 8 wpi
119	9540	5671	11667	270.646	0.00822859	10.9653	0.000928335	0.0454319	19.2968	20.3149	0.239061	8523	26420	A3SS:D	Mapk9	brain	8 wpi	0.239061	upregulated	ENSMUSG00000020366	Alternative 3' splice site (distal)	brain, 8 wpi
120	9595	5704	11740	365.356	0.0484974	11.0356	0.000893806	0.0445429	20.426	22.7072	0.522405	8555	20362	A3SS:D	Septin8	brain	8 wpi	0.522405	upregulated	ENSMUSG00000018398	Alternative 3' splice site (distal)	brain, 8 wpi
121	9674	5742	11819	79.8919	0.0072596	14.4378	0.000144866	0.0157517	12.1503	13.6599	0.43164	8604	432572	AE	Specc1	brain	8 wpi	0.43164	upregulated	ENSMUSG00000042331	Alternative end other than alternative last exon	brain, 8 wpi
122	9717	5761	11858	97.7997	0.00507144	12.9968	0.000312025	0.0251033	13.3041	14.5508	0.341254	8641	69186	A5SS:P	Tmem256	brain	8 wpi	0.341254	upregulated	ENSMUSG00000070394	Alternative 5' splice site (proximal)	brain, 8 wpi
123	9768	5785	11904	121.042	0.00382854	10.7482	0.00104379	0.0477722	13.8793	15.239	0.363565	8657	50932	SE:S_A3SS:D	Mink1	brain	8 wpi	0.363565	upregulated	ENSMUSG00000020827	Other	brain, 8 wpi
124	9832	5813	11961	88.5683	0.0052294	10.8203	0.00100394	0.0474639	12.669	14.1914	0.425367	8690	104662	RI:E	Tsr1	brain	8 wpi	0.425367	upregulated	ENSMUSG00000038335	Retained intron (exclusion)	brain, 8 wpi
125	9844	5819	11973	1640.99	0.00783583	13.7445	0.000209429	0.020532	31.1558	31.8458	0.147799	8702	22627	AFE	Ywhae	brain	8 wpi	0.147799	upregulated	ENSMUSG00000020849	Alternative first exon	brain, 8 wpi
126	10008	5895	12128	23.2514	0.014917	11.7692	0.000602183	0.0365658	5.89839	7.6301	0.8014	8814	107732	A5SS:D	Mrpl10	brain	8 wpi	0.8014	upregulated	ENSMUSG00000001445	Alternative 5' splice site (distal)	brain, 8 wpi
127	10055	5919	12177	43.3467	0.0472089	10.6596	0.00109498	0.0485969	8.91135	11.2066	0.774691	8843	11975	A3SS:D	Atp6v0a1	brain	8 wpi	0.774691	upregulated	ENSMUSG00000019302	Alternative 3' splice site (distal)	brain, 8 wpi
128	10089	5934	12207	181.209	0.022884	25.9503	3.5e-07	0.000184853	14.8194	17.7641	0.746726	8868	51799	ALE	Rundc3a	brain	8 wpi	0.746726	upregulated	ENSMUSG00000006575	Alternative last exon	brain, 8 wpi
129	10133	5954	12249	117.014	0.00908621	11.6398	0.000645542	0.0375286	13.87	15.5272	0.441039	8905	19084	AFE	Prkar1a	brain	8 wpi	0.441039	upregulated	ENSMUSG00000020612	Alternative first exon	brain, 8 wpi
130	10141	5958	12255	82.3323	0.00584749	11.4323	0.000721798	0.0396018	12.1661	13.7715	0.457758	8912	67671	A5SS:P	Rpl38	brain	8 wpi	0.457758	upregulated	ENSMUSG00000057322	Alternative 5' splice site (proximal)	brain, 8 wpi
131	10446	6104	12554	600.469	0.00949695	20.6596	5.49e-06	0.00156236	23.7635	24.9958	0.273978	9106	22272	A5SS:P	Uqcrq	brain	8 wpi	0.273978	upregulated	ENSMUSG00000044894	Alternative 5' splice site (proximal)	brain, 8 wpi
132	10616	6186	12723	88.0805	0.0231239	14.6249	0.000131169	0.015154	12.0298	14.0032	0.561749	9188	13643	ALE	Efnb3	brain	8 wpi	0.561749	upregulated	ENSMUSG00000003934	Alternative last exon	brain, 8 wpi
133	10914	6329	13016	6.55926	0.0335078	12.956	0.000318901	0.0252044	2.08835	4.78474	2.43907	9410	76719	AS	Kansl1	brain	8 wpi	2.43907	upregulated	ENSMUSG00000018412	Alternative start other than alternative first exon	brain, 8 wpi
134	11238	6488	13341	32.1418	0.00690503	11.8828	0.000566552	0.0357343	7.7991	9.79576	0.744686	9621	238130	A5SS:D	Dock4	brain	8 wpi	0.744686	upregulated	ENSMUSG00000035954	Alternative 5' splice site (distal)	brain, 8 wpi
135	11314	6528	13435	113.678	0.0161484	14.3446	0.000152216	0.0161592	13.7616	15.7255	0.521996	9702	97827	RI:E	Exd2	brain	8 wpi	0.521996	upregulated	ENSMUSG00000032705	Retained intron (exclusion)	brain, 8 wpi
136	11321	6530	13440	351.959	0.00256069	26.1911	3.09e-07	0.000178976	20.5361	22.0067	0.337966	9707	20384	A5SS:P	Srsf5	brain	8 wpi	0.337966	upregulated	ENSMUSG00000021134	Alternative 5' splice site (proximal)	brain, 8 wpi
137	11325	6532	13443	430.638	0.0246971	14.6101	0.000132204	0.015154	21.4993	23.8996	0.542427	9707	20384	RI:E_A3SS:D	Srsf5	brain	8 wpi	0.542427	upregulated	ENSMUSG00000021134	Other	brain, 8 wpi
138	11393	6563	13506	17.6458	0.0165823	11.184	0.000825049	0.0430024	5.86711	7.48154	0.755331	9770	68149	AFE	Otub2	brain	8 wpi	0.755331	upregulated	ENSMUSG00000021203	Alternative first exon	brain, 8 wpi
139	11436	6583	13545	349.648	0.0077296	16.2506	5.55e-05	0.00816033	20.1948	21.5073	0.30335	9787	17263	RI:E	Meg3	brain	8 wpi	0.30335	upregulated	ENSMUSG00000021268	Retained intron (exclusion)	brain, 8 wpi
140	11451	66	136	70.0999	0.0250557	11.838	0.000580347	0.0359035	11.6417	12.8541	0.357672	130	54380	AFE	Smarcal1	brain	8 wpi	0.357672	upregulated	ENSMUSG00000039354	Alternative first exon	brain, 8 wpi
141	11541	6660	13748	40.775	0.0207495	12.634	0.000378787	0.0276622	8.98735	10.4005	0.488843	9845	636791	AFE	Gm9866	brain	8 wpi	0.488843	upregulated	ENSMUSG00000094002	Alternative first exon	brain, 8 wpi
142	11544	6662	13751	45.5468	0.0106953	10.6525	0.0010992	0.0485969	9.30608	10.873	0.526677	9847	217449	A5SS:P	Trappc12	brain	8 wpi	0.526677	upregulated	ENSMUSG00000020628	Alternative 5' splice site (proximal)	brain, 8 wpi
143	11622	670	1374	96.7862	0.0247448	12.0758	0.000510803	0.0338166	12.7482	14.859	0.581191	1036	229279	AFE	Hnrnpa3	brain	8 wpi	0.581191	upregulated	ENSMUSG00000059005	Alternative first exon	brain, 8 wpi
144	11673	6728	13886	45.5259	0.00750551	13.6761	0.000217202	0.0208205	9.33923	11.0232	0.562494	9986	319670	RI:E	Eml5	brain	8 wpi	0.562494	upregulated	ENSMUSG00000051166	Retained intron (exclusion)	brain, 8 wpi
145	11704	6744	13919	49.2944	0.00893405	27.7068	1.41e-07	0.000111411	8.58145	11.3601	0.945511	10016	58208	SE:I	Bcl11b	brain	8 wpi	0.945511	upregulated	ENSMUSG00000048251	Skipped exon (inclusion)	brain, 8 wpi
146	11799	6786	14007	266.505	0.00471251	18.8839	1.39e-05	0.00307698	19.1994	20.1732	0.229098	10141	12890	AFE	Cplx2	brain	8 wpi	0.229098	upregulated	ENSMUSG00000025867	Alternative first exon	brain, 8 wpi
147	11810	6791	14015	65.2977	0.00963306	16.9663	3.8e-05	0.00642531	10.2126	11.8538	0.518383	10147	107448	RI:E	Unc5a	brain	8 wpi	0.518383	upregulated	ENSMUSG00000025876	Retained intron (exclusion)	brain, 8 wpi
148	12107	6929	14297	108.508	0.00822853	12.2984	0.000453342	0.0310436	13.3634	14.9725	0.436567	10385	56085	SE:S	Ubqln1	brain	8 wpi	0.436567	upregulated	ENSMUSG00000005312	Skipped exon (skipping)	brain, 8 wpi
149	12217	6979	14399	10.1983	0.0224338	12.5638	0.000393293	0.0283376	3.7192	6.28005	1.5761	10533	72003	SE:S	Synpr	brain	8 wpi	1.5761	upregulated	ENSMUSG00000056296	Skipped exon (skipping)	brain, 8 wpi
150	12253	6995	14431	95.8194	0.0218542	12.3271	0.00044644	0.0307308	12.5438	14.2063	0.465654	10548	268721	RI:E	Zswim8	brain	8 wpi	0.465654	upregulated	ENSMUSG00000021819	Retained intron (exclusion)	brain, 8 wpi
151	12275	7003	14447	124.715	0.010023	13.0833	0.000297946	0.0246341	14.5442	15.7928	0.32697	10548	268721	RI:E	Zswim8	brain	8 wpi	0.32697	upregulated	ENSMUSG00000021819	Retained intron (exclusion)	brain, 8 wpi
152	12339	7031	14505	36.2204	0.018933	18.4646	1.73e-05	0.00365338	7.59583	9.6759	0.787414	10591	239017	RI:E	Ogdhl	brain	8 wpi	0.787414	upregulated	ENSMUSG00000021913	Retained intron (exclusion)	brain, 8 wpi
153	12423	7071	14587	184.623	0.00624882	25.0995	5.44e-07	0.000250465	15.1704	18.1935	0.758643	10638	12891	A5SS:D_A3SS:D	Cpne6	brain	8 wpi	0.758643	upregulated	ENSMUSG00000022212	Other	brain, 8 wpi
154	12447	7082	14609	1246.79	0.00553285	11.0467	0.000888433	0.0445429	29.1329	30.1478	0.21878	10638	12891	RI:E	Cpne6	brain	8 wpi	0.21878	upregulated	ENSMUSG00000022212	Retained intron (exclusion)	brain, 8 wpi
155	12451	7084	14613	1513.41	0.0111319	11.5034	0.000694684	0.0388266	30.2583	31.4097	0.247139	10638	12891	RI:E	Cpne6	brain	8 wpi	0.247139	upregulated	ENSMUSG00000022212	Retained intron (exclusion)	brain, 8 wpi
156	12684	7210	14885	12.2764	0.0576305	15.3336	9.01e-05	0.0117545	3.66363	6.69157	1.81709	10805	64652		Nisch	brain	8 wpi	1.81709	upregulated	ENSMUSG00000021910	Other	brain, 8 wpi
157	12772	7251	14973	21.254	0.0214409	11.5252	0.000686602	0.0387369	6.19863	8.3649	0.943555	10861	56335	SE:S	Mettl3	brain	8 wpi	0.943555	upregulated	ENSMUSG00000022160	Skipped exon (skipping)	brain, 8 wpi
158	12978	7354	15185	94.3505	0.00618506	13.5069	0.000237689	0.0214512	12.5568	14.1983	0.459724	11051	18163	SE:I	Ctnnd2	brain	8 wpi	0.459724	upregulated	ENSMUSG00000022240	Skipped exon (inclusion)	brain, 8 wpi
159	13049	739	1513	417.536	0.00832203	13.4971	0.000238931	0.0214512	21.6474	22.7585	0.252412	1158	17754	AS	Map1a	brain	8 wpi	0.252412	upregulated	ENSMUSG00000027254	Alternative start other than alternative first exon	brain, 8 wpi
160	13052	7391	15261	421.94	0.00454038	14.6043	0.000132611	0.015154	21.9817	23.1311	0.260074	11110	107831	RI:E_A5SS:D	Adgrb1	brain	8 wpi	0.260074	upregulated	ENSMUSG00000034730	Other	brain, 8 wpi
161	13060	7395	15269	619.512	0.00844047	11.5069	0.000693371	0.0388266	24.5792	25.5608	0.217019	11110	107831	RI:E	Adgrb1	brain	8 wpi	0.217019	upregulated	ENSMUSG00000034730	Retained intron (exclusion)	brain, 8 wpi
162	13143	7437	15354	301.5	0.00389074	27.5334	1.54e-07	0.000111411	18.7121	20.2987	0.374483	11131	16581	RI:E	Kifc2	brain	8 wpi	0.374483	upregulated	ENSMUSG00000004187	Retained intron (exclusion)	brain, 8 wpi
163	13145	7438	15355	392.852	0.00521703	25.3506	4.78e-07	0.000226858	20.4625	21.9514	0.342466	11131	16581	RI:R_A3SS:P	Kifc2	brain	8 wpi	0.342466	upregulated	ENSMUSG00000004187	Other	brain, 8 wpi
164	13277	7502	15485	118.079	0.0149839	13.0717	0.000299797	0.0246728	13.8116	15.4833	0.445706	11212	71474	RI:E	Ppp6r2	brain	8 wpi	0.445706	upregulated	ENSMUSG00000036561	Retained intron (exclusion)	brain, 8 wpi
165	13366	7543	15568	687.515	0.00171147	11.6375	0.000646359	0.0375286	25.4037	26.0954	0.15219	11271	18521	SE:I	Pcbp2	brain	8 wpi	0.15219	upregulated	ENSMUSG00000056851	Skipped exon (inclusion)	brain, 8 wpi
166	13369	7548	15579	63.0101	0.00817708	17.5821	2.75e-05	0.00519656	10.6324	12.8322	0.667902	11271	18521	ALE	Pcbp2	brain	8 wpi	0.667902	upregulated	ENSMUSG00000056851	Alternative last exon	brain, 8 wpi
167	13488	7606	15712	148.552	0.0247033	15.1923	9.71e-05	0.0123549	13.0985	15.2995	0.596832	11386	23934	RI:E	Ly6h	brain	8 wpi	0.596832	upregulated	ENSMUSG00000022577	Retained intron (exclusion)	brain, 8 wpi
168	13509	7615	15731	23.0693	0.0193049	12.1415	0.000493116	0.0331348	6.61908	8.66626	0.855538	11392	22122	RI:R	Gfus	brain	8 wpi	0.855538	upregulated	ENSMUSG00000022570	Retained intron (retention)	brain, 8 wpi
169	13520	7620	15740	29.2445	0.0168144	13.69	0.000215602	0.0207963	7.49004	9.24639	0.680801	11392	22122	A5SS:P	Gfus	brain	8 wpi	0.680801	upregulated	ENSMUSG00000022570	Alternative 5' splice site (proximal)	brain, 8 wpi
170	13588	7652	15804	108.051	0.00880685	12.0308	0.000523277	0.0344827	14.0079	14.9349	0.248592	11403	30840	RI:E	Fbxl6	brain	8 wpi	0.248592	upregulated	ENSMUSG00000022559	Retained intron (exclusion)	brain, 8 wpi
171	13622	7668	15836	18.4849	0.0339586	10.7918	0.00101949	0.0476321	4.89532	7.14763	1.16022	11416	93686	SE:S_S2E:S	Rbfox2	brain	8 wpi	1.16022	upregulated	ENSMUSG00000033565	Other	brain, 8 wpi
172	13674	7690	15882	94.9021	0.0328535	11.0425	0.000890479	0.0445429	12.7962	14.4692	0.46359	11456	223701	RI:E	Mrtfa	brain	8 wpi	0.46359	upregulated	ENSMUSG00000042292	Retained intron (exclusion)	brain, 8 wpi
173	13909	7802	16114	170.522	0.00789538	12.9595	0.000318294	0.0252044	16.3833	17.712	0.32993	11576	26404	RI:E	Map3k12	brain	8 wpi	0.32993	upregulated	ENSMUSG00000023050	Retained intron (exclusion)	brain, 8 wpi
174	14054	7871	16259	82.6228	0.00897715	16.0141	6.29e-05	0.00888197	11.5269	13.3951	0.545777	11629	224019	RI:E	Tmem191c	brain	8 wpi	0.545777	upregulated	ENSMUSG00000055692	Retained intron (exclusion)	brain, 8 wpi
175	14188	7931	16378	46.4569	0.00701481	11.7542	0.000607067	0.0365658	9.07822	10.7321	0.563492	11660	12667	SE:S_RI:E_A5SS:D_A3SS:D	Chrd	brain	8 wpi	0.563492	upregulated	ENSMUSG00000006958	Other	brain, 8 wpi
176	14218	7945	16406	66.0227	0.0400775	11.7212	0.000617914	0.0367086	10.5885	12.9204	0.707355	11660	12667	SE:S_RI:E_A5SS:D_A3SS:D	Chrd	brain	8 wpi	0.707355	upregulated	ENSMUSG00000006958	Other	brain, 8 wpi
177	14379	802	1641	113.892	0.0151807	11.0632	0.000880571	0.0445023	14.0374	15.3161	0.340473	1265	14950	SE:I	H13	brain	8 wpi	0.340473	upregulated	ENSMUSG00000019188	Skipped exon (inclusion)	brain, 8 wpi
178	14388	8024	16571	51.8809	0.0156779	10.734	0.00105184	0.0478476	9.72483	11.2907	0.511371	11797	72615	RI:E	Anks3	brain	8 wpi	0.511371	upregulated	ENSMUSG00000022515	Retained intron (exclusion)	brain, 8 wpi
179	14402	8030	16583	442.608	0.0265089	13.3957	0.000252196	0.0223992	21.6886	23.6188	0.436335	11798	66049	RI:E	Rogdi	brain	8 wpi	0.436335	upregulated	ENSMUSG00000022540	Retained intron (exclusion)	brain, 8 wpi
180	14513	8083	16691	322.141	0.0033359	17.3632	3.09e-05	0.00567931	19.9184	21.0201	0.256055	11857	18951	AS	Septin5	brain	8 wpi	0.256055	upregulated	ENSMUSG00000072214	Alternative start other than alternative first exon	brain, 8 wpi
181	14661	8158	16843	2402.27	0.00671119	13.1515	0.00028729	0.0245172	33.232	34.2078	0.207829	11977	11820	SE:S_S2E:S	App	brain	8 wpi	0.207829	upregulated	ENSMUSG00000022892	Other	brain, 8 wpi
182	14782	8218	16966	171.782	0.004929	27.1996	1.83e-07	0.000121932	15.7709	17.7951	0.506164	12079	75956	RI:E	Srrm2	brain	8 wpi	0.506164	upregulated	ENSMUSG00000039218	Retained intron (exclusion)	brain, 8 wpi
183	14901	8272	17074	101.551	0.0149742	12.6425	0.000377073	0.0276622	13.4283	14.8292	0.380552	12108	68347	RI:E	Mettl26	brain	8 wpi	0.380552	upregulated	ENSMUSG00000025731	Retained intron (exclusion)	brain, 8 wpi
184	15000	8322	17177	672.724	0.00564102	25.3406	4.8e-07	0.000226858	24.9796	26.0332	0.23221	12126	23969	RI:E	Pacsin1	brain	8 wpi	0.23221	upregulated	ENSMUSG00000040276	Retained intron (exclusion)	brain, 8 wpi
185	15060	835	1710	56.0286	0.0608964	12.4685	0.00041388	0.0290194	8.23479	11.4251	1.09904	1305	18111	SE:S	Nnat	brain	8 wpi	1.09904	upregulated	ENSMUSG00000067786	Skipped exon (skipping)	brain, 8 wpi
186	15070	8354	17241	45.4865	0.010742	10.8532	0.000986238	0.0470588	9.42613	10.8806	0.486562	12169	80880	RI:E	Kank3	brain	8 wpi	0.486562	upregulated	ENSMUSG00000042099	Retained intron (exclusion)	brain, 8 wpi
187	15104	8372	17278	165.737	0.0137447	12.3245	0.000447062	0.0307308	16.1203	17.2985	0.295031	12190	260297	SE:S	Prrt1	brain	8 wpi	0.295031	upregulated	ENSMUSG00000015476	Skipped exon (skipping)	brain, 8 wpi
188	15403	8508	17554	37.2585	0.0140341	15.7008	7.42e-05	0.0103186	7.78652	10.1116	0.856844	12414	224613	SE:S	Flywch1	brain	8 wpi	0.856844	upregulated	ENSMUSG00000040097	Skipped exon (skipping)	brain, 8 wpi
189	15441	8525	17588	12.8902	0.019817	11.8838	0.000566241	0.0357343	4.52175	6.75598	1.22193	12426	13560	RI:E_A3SS:D	E4f1	brain	8 wpi	1.22193	upregulated	ENSMUSG00000024137	Other	brain, 8 wpi
190	15627	8611	17765	33.2203	0.0486192	16.1422	5.88e-05	0.00850191	7.00438	9.83107	1.09624	12474	224640	RI:R	Lemd2	brain	8 wpi	1.09624	upregulated	ENSMUSG00000044857	Retained intron (retention)	brain, 8 wpi
191	15634	8614	17772	258.774	0.011514	18.3831	1.81e-05	0.00372537	18.2426	19.9571	0.407631	12478	56409	AFE	Nudt3	brain	8 wpi	0.407631	upregulated	ENSMUSG00000024213	Alternative first exon	brain, 8 wpi
192	15645	862	1766	31.1353	0.0125151	12.5506	0.000396073	0.0284238	6.82296	8.94119	0.863242	1337	19025	AFE	Ctsa	brain	8 wpi	0.863242	upregulated	ENSMUSG00000017760	Alternative first exon	brain, 8 wpi
193	15666	8629	17802	271.899	0.00499378	10.8178	0.00100531	0.0474639	19.2271	20.2207	0.233624	12489	56462	AFE	Mtch1	brain	8 wpi	0.233624	upregulated	ENSMUSG00000024012	Alternative first exon	brain, 8 wpi
194	15667	863	1768	169.696	0.00582691	14.0511	0.000177912	0.0182463	16.3196	17.3046	0.245979	1337	19025	RI:E	Ctsa	brain	8 wpi	0.245979	upregulated	ENSMUSG00000017760	Retained intron (exclusion)	brain, 8 wpi
195	15692	8643	17830	57.4732	0.0161591	20.2256	6.88e-06	0.00178955	9.67972	11.9675	0.733188	12505	57261	RI:R	Brd4	brain	8 wpi	0.733188	upregulated	ENSMUSG00000024002	Retained intron (retention)	brain, 8 wpi
196	15803	8693	17932	18.034	0.0211884	15.2232	9.55e-05	0.0122415	5.25308	7.37979	1.0482	12558	75210	AFE	Prr3	brain	8 wpi	1.0482	upregulated	ENSMUSG00000038500	Alternative first exon	brain, 8 wpi
197	15870	8723	17991	54.2828	0.00736936	10.8689	0.000977927	0.0469117	10.3092	11.8243	0.477456	12610	76441	RI:E	Daam2	brain	8 wpi	0.477456	upregulated	ENSMUSG00000040260	Retained intron (exclusion)	brain, 8 wpi
198	16080	8825	18196	260.495	0.00510175	10.8063	0.00101156	0.0475089	18.693	19.8177	0.266586	12755	30948	RI:E	Bin1	brain	8 wpi	0.266586	upregulated	ENSMUSG00000024381	Retained intron (exclusion)	brain, 8 wpi
199	16082	8826	18198	94.6983	0.0111834	13.6939	0.000215156	0.0207963	12.573	14.382	0.504601	12755	30948	RI:E	Bin1	brain	8 wpi	0.504601	upregulated	ENSMUSG00000024381	Retained intron (exclusion)	brain, 8 wpi
200	16086	8828	18202	58.1633	0.0681347	16.884	3.97e-05	0.00654009	8.59216	11.814	1.08007	12755	30948	RI:E	Bin1	brain	8 wpi	1.08007	upregulated	ENSMUSG00000024381	Retained intron (exclusion)	brain, 8 wpi
201	16277	8922	18404	39.019	0.00794354	15.3099	9.12e-05	0.0117763	8.5855	10.4141	0.642782	12868	76987	AFE	Hdhd2	brain	8 wpi	0.642782	upregulated	ENSMUSG00000025421	Alternative first exon	brain, 8 wpi
202	16385	8984	18540	19.9224	0.012534	11.9503	0.000546395	0.0352274	5.08907	7.32738	1.12151	12993	104027	AFE	Synpo	brain	8 wpi	1.12151	upregulated	ENSMUSG00000043079	Alternative first exon	brain, 8 wpi
203	16508	9043	18658	19.4151	0.0154674	18.6855	1.54e-05	0.00333206	5.07013	7.67092	1.27781	13086	329015	RI:E	Atg2a	brain	8 wpi	1.27781	upregulated	ENSMUSG00000024773	Retained intron (exclusion)	brain, 8 wpi
204	16968	9265	19112	172.884	0.01022	14.364	0.000150652	0.0161139	16.1714	17.9277	0.436169	13355	20168	SE:S_S2E:S	Rtn3	brain	8 wpi	0.436169	upregulated	ENSMUSG00000024758	Other	brain, 8 wpi
205	17064	9315	19217	1104.49	0.00763173	10.6837	0.00108083	0.0485969	28.1599	28.8068	0.14013	13473	73728	RI:E	Psd	brain	8 wpi	0.14013	upregulated	ENSMUSG00000037126	Retained intron (exclusion)	brain, 8 wpi
206	17096	9331	19252	19.2134	0.0247674	10.9979	0.000912148	0.0450822	6.12266	7.8255	0.767439	13477	76952	AFE	Nt5c2	brain	8 wpi	0.767439	upregulated	ENSMUSG00000025041	Alternative first exon	brain, 8 wpi
207	17372	9472	19546	67.496	0.0149235	30.6838	3.04e-08	3.03e-05	10.0034	13.0586	0.940245	13689	245607	SE:S_A3SS:D	Gprasp2	brain	8 wpi	0.940245	upregulated	ENSMUSG00000072966	Other	brain, 8 wpi
208	17424	9499	19602	323.966	0.00280965	13.4976	0.000238871	0.0214512	20.2484	21.387	0.263286	13753	14758	AFE	Gpm6b	brain	8 wpi	0.263286	upregulated	ENSMUSG00000031342	Alternative first exon	brain, 8 wpi
209	17440	9505	19614	32.8242	0.0202874	14.9341	0.00011133	0.0133158	7.74955	9.787	0.761993	13763	54646	RI:E	Ppp1r3f	brain	8 wpi	0.761993	upregulated	ENSMUSG00000039556	Retained intron (exclusion)	brain, 8 wpi
210	17446	9508	19620	123.728	0.00847817	10.7354	0.00105105	0.0478476	14.1012	15.4042	0.346017	13772	73447	RI:E	Wdr13	brain	8 wpi	0.346017	upregulated	ENSMUSG00000031166	Retained intron (exclusion)	brain, 8 wpi
211	17484	9528	19661	174.469	0.0112521	19.1211	1.23e-05	0.00278617	15.5189	17.5635	0.514518	13790	20964	A3SS:D	Syn1	brain	8 wpi	0.514518	upregulated	ENSMUSG00000037217	Alternative 3' splice site (distal)	brain, 8 wpi
212	17682	9618	19845	44.6927	0.0124171	20.3385	6.49e-06	0.00176948	9.02681	11.3866	0.788287	13933	14605	AFE	Tsc22d3	brain	8 wpi	0.788287	upregulated	ENSMUSG00000031431	Alternative first exon	brain, 8 wpi
213	17763	975	2002	480.626	0.00471571	26.0128	3.39e-07	0.000184394	22.2238	23.5522	0.299505	1459	14810	SE:S	Grin1	brain	8 wpi	0.299505	upregulated	ENSMUSG00000026959	Skipped exon (skipping)	brain, 8 wpi
214	1520	1748	3596	393.043	0.00514091	23.1677	1.48e-06	0.00381524	20.3735	21.5664	0.299391	2707	66625	RI:R	Pnisr	brain	12 wpi	0.299391	upregulated	ENSMUSG00000028248	Retained intron (retention)	brain, 12 wpi
215	3087	2530	5194	74.7224	0.0129662	22.0341	2.68e-06	0.00382991	11.1555	13.1729	0.626764	3966	57330	RI:R	Gigyf1	brain	12 wpi	0.626764	upregulated	ENSMUSG00000029714	Retained intron (retention)	brain, 12 wpi
216	3343	265	540	200.919	0.0111419	31.5463	1.95e-08	0.000272988	16.415	17.9876	0.417478	540	12747	SE:I_RI:R_A5SS:P_A3SS:P	Clk1	brain	12 wpi	0.417478	upregulated	ENSMUSG00000026034	Other	brain, 12 wpi
217	7719	4804	9892	56.763	0.018428	22.8292	1.77e-06	0.00381524	9.44822	11.9473	0.83954	7301	71472	RI:R	Usp19	brain	12 wpi	0.83954	upregulated	ENSMUSG00000006676	Retained intron (retention)	brain, 12 wpi
218	10519	6167	12696	76.0801	0.0174949	19.7626	8.77e-06	0.0111736	11.1874	13.0247	0.572188	9264	13643	ALE	Efnb3	brain	12 wpi	0.572188	upregulated	ENSMUSG00000003934	Alternative last exon	brain, 12 wpi
219	11609	672	1367	54.9926	0.0165315	16.5562	4.72e-05	0.0315266	9.81099	11.4505	0.551863	1097	76969	RI:R	Chst1	brain	12 wpi	0.551863	upregulated	ENSMUSG00000027221	Retained intron (retention)	brain, 12 wpi
220	12855	7302	15056	653.102	0.00441612	22.6824	1.91e-06	0.00381524	23.3315	24.4714	0.279035	11065	13829	SE:I	Dmtn	brain	12 wpi	0.279035	upregulated	ENSMUSG00000022099	Skipped exon (inclusion)	brain, 12 wpi
221	14155	7938	16361	187.485	0.018879	17.4725	2.91e-05	0.0227008	16.0193	17.3497	0.356921	11774	12667	RI:E	Chrd	brain	12 wpi	0.356921	upregulated	ENSMUSG00000006958	Retained intron (exclusion)	brain, 12 wpi
222	14480	8087	16665	85.1478	0.0102663	15.2191	9.57e-05	0.0497023	12.0947	13.4833	0.419433	11991	20462	SE:S_A3SS:D	Tra2b	brain	12 wpi	0.419433	upregulated	ENSMUSG00000022858	Other	brain, 12 wpi
223	14608	815	1659	31.3191	0.0748349	18.778	1.47e-05	0.0137238	6.99262	10.0483	1.20693	1336	67996	AS	Srsf6	brain	12 wpi	1.20693	upregulated	ENSMUSG00000016921	Alternative start other than alternative first exon	brain, 12 wpi
224	15086	8375	17253	36.985	0.00995927	16.1695	5.79e-05	0.0363396	7.7998	9.97831	0.830086	12337	224727	SE:I_RI:R_A5SS:P_A3SS:P	Bag6	brain	12 wpi	0.830086	upregulated	ENSMUSG00000024392	Other	brain, 12 wpi
225	15347	8499	17504	20.3403	0.024361	16.1146	5.96e-05	0.0363396	5.51027	7.99725	1.17974	12557	56716	RI:R	Mlst8	brain	12 wpi	1.17974	upregulated	ENSMUSG00000024142	Retained intron (retention)	brain, 12 wpi
226	15823	872	1779	315.798	0.0140967	17.0106	3.72e-05	0.0260533	19.1455	20.1933	0.267087	1422	229007	RI:R	Zgpat	brain	12 wpi	0.267087	upregulated	ENSMUSG00000027582	Retained intron (retention)	brain, 12 wpi
227	16975	9275	19087	719.886	0.00460359	15.614	7.77e-05	0.0435552	23.9972	24.8687	0.21261	13605	73728	AFE	Psd	brain	12 wpi	0.21261	upregulated	ENSMUSG00000037126	Alternative first exon	brain, 12 wpi
228	17437	9504	19559	45.7391	0.01755	19.223	1.16e-05	0.0135861	8.92129	10.7907	0.661668	13979	19655	RI:R	Rbmx	brain	12 wpi	0.661668	upregulated	ENSMUSG00000031134	Retained intron (retention)	brain, 12 wpi
229	295	1149	2365	49.2202	0.00858538	24.1655	8.84e-07	0.00770087	8.90854	11.3732	0.830358	1791	17876	RI:E	Myef2	brain	14 wpi	0.830358	upregulated	ENSMUSG00000027201	Retained intron (exclusion)	brain, 14 wpi
230	3956	2951	6115	318.179	0.0117882	20.1481	7.17e-06	0.0203696	19.6565	20.7603	0.259696	4682	11993	RI:R_A3SS:P	Aup1	brain	14 wpi	0.259696	upregulated	ENSMUSG00000068328	Other	brain, 14 wpi
231	4077	3007	6231	401.396	0.0120248	18.7602	1.48e-05	0.0258241	21.2286	22.1772	0.218713	4752	16438		Itpr1	brain	14 wpi	0.218713	upregulated	ENSMUSG00000030102	Other	brain, 14 wpi
232	5229	3574	7390	366.448	0.0137778	21.2536	4.02e-06	0.0175246	20.4086	21.838	0.332005	5694	23997	RI:E	Psmd13	brain	14 wpi	0.332005	upregulated	ENSMUSG00000025487	Retained intron (exclusion)	brain, 14 wpi
233	8878	533	1097	146.083	0.0168639	23.2282	1.44e-06	0.00835526	14.9944	16.3787	0.359014	963	18286	SE:I	Odf2	brain	14 wpi	0.359014	upregulated	ENSMUSG00000026790	Skipped exon (inclusion)	brain, 14 wpi
234	14477	8038	16570	39.8868	0.0128698	19.8943	8.18e-06	0.0203696	8.47469	10.2119	0.620041	12286	12005	SE:S	Axin1	brain	14 wpi	0.620041	upregulated	ENSMUSG00000024182	Skipped exon (skipping)	brain, 14 wpi
235	820	14	26	93.7531	0.0341051	18.1506	2.04e-05	0.0428458	11.1428	13.5211	0.790184	38	226970	AS	Arhgef4	brain	16 wpi	0.790184	upregulated	ENSMUSG00000037509	Alternative start other than alternative first exon	brain, 16 wpi
236	1346	167	355	58.7197	0.0364229	17.7173	2.56e-05	0.0428458	9.58111	11.1443	0.567284	243	226412	RI:R	R3hdm1	brain	16 wpi	0.567284	upregulated	ENSMUSG00000056211	Retained intron (retention)	brain, 16 wpi
237	3069	2544	5247	164.507	0.0195685	19.5642	9.73e-06	0.0352045	14.202	15.502	0.400427	3948	108014	SE:I_A3SS:P	Srsf9	brain	16 wpi	0.400427	upregulated	ENSMUSG00000029538	Other	brain, 16 wpi
238	3225	2619	5398	53.7669	0.0278864	22.837	1.76e-06	0.00797692	8.70677	11.2674	0.951728	4069	381677	AFE	Vgf	brain	16 wpi	0.951728	upregulated	ENSMUSG00000037428	Alternative first exon	brain, 16 wpi
239	7884	4951	10234	39.9263	0.0289179	16.614	4.58e-05	0.0460524	7.64516	9.85309	0.891076	7562	17758	AFE	Map4	brain	16 wpi	0.891076	upregulated	ENSMUSG00000032479	Alternative first exon	brain, 16 wpi
240	8439	5216	10772	47.3878	0.0192852	17.5448	2.81e-05	0.0428458	8.64356	10.2656	0.621645	7948	21767	AFE	Tex264	brain	16 wpi	0.621645	upregulated	ENSMUSG00000040813	Alternative first exon	brain, 16 wpi
241	10220	6099	12596	68.1836	0.0158233	24.0459	9.41e-07	0.00731083	9.9415	11.9176	0.696895	9273	53860	AFE	Septin9	brain	16 wpi	0.696895	upregulated	ENSMUSG00000059248	Alternative first exon	brain, 16 wpi
242	12152	7062	14612	55.1354	0.0212779	17.3239	3.15e-05	0.0428458	9.20296	11.0273	0.671657	10753	97820	SE:I_S2E:I	4833439L19Rik	brain	16 wpi	0.671657	upregulated	ENSMUSG00000025871	Other	brain, 16 wpi
243	16453	9114	18835	7.93589	0.0505946	18.2254	1.96e-05	0.0428458	2.56026	5.60974	2.3693	13397	11946	AFE	Atp5a1	brain	16 wpi	2.3693	upregulated	ENSMUSG00000025428	Alternative first exon	brain, 16 wpi
244	17785	9784	20212	167.929	0.021094	17.0872	3.57e-05	0.0428458	14.3517	15.2838	0.287287	14423	245469	SE:I	Pdzd4	brain	16 wpi	0.287287	upregulated	ENSMUSG00000002006	Skipped exon (inclusion)	brain, 16 wpi
245	5516	2176	4567	252.74	0.00709969	24.2585	8.42e-07	0.00109337	15.8086	17.1786	0.44075	2945	109676	SE:I	Ank2	brain	18 wpi	0.44075	upregulated	ENSMUSG00000032826	Skipped exon (inclusion)	brain, 18 wpi
246	5525	2181	4577	108.805	0.028814	17.4134	3.01e-05	0.0283854	12.0143	13.7307	0.593783	2945	109676	SE:S_S2E:S	Ank2	brain	18 wpi	0.593783	upregulated	ENSMUSG00000032826	Other	brain, 18 wpi
247	5527	2185	4587	34.9121	0.0242755	30.7345	2.96e-08	7.68e-05	6.82206	9.67438	1.24381	2945	109676	AS	Ank2	brain	18 wpi	1.24381	upregulated	ENSMUSG00000032826	Alternative start other than alternative first exon	brain, 18 wpi
248	7003	3026	6344	135.88	0.0160239	25.5979	4.2e-07	0.000873289	13.1463	14.6293	0.499722	4121	11518	SE:S	Add1	brain	18 wpi	0.499722	upregulated	ENSMUSG00000029106	Skipped exon (skipping)	brain, 18 wpi
249	11925	5830	12227	26.8057	0.0150513	19.2647	1.14e-05	0.0118158	6.45223	8.75356	1.05685	7819	15898	RI:R	Icam5	brain	18 wpi	1.05685	upregulated	ENSMUSG00000032174	Retained intron (retention)	brain, 18 wpi
250	16216	8240	17245	320.359	0.010232	35.2039	2.97e-09	1.77e-05	16.7495	18.4754	0.547952	10965	20384	A3SS:P	Srsf5	brain	18 wpi	0.547952	upregulated	ENSMUSG00000021134	Alternative 3' splice site (proximal)	brain, 18 wpi
251	61	10028	20965	13.4443	0.0147331	17.6822	2.61e-05	0.00270716	4.74908	7.24827	1.34088	13430	100502698	SE:S	Rubcn	brain	terminal	1.34088	upregulated	ENSMUSG00000035629	Skipped exon (skipping)	brain, terminal
252	82	10040	20991	90.1075	0.0139952	19.4161	1.05e-05	0.00133498	11.9939	13.9646	0.631701	13434	545156	A5SS:D	Kalrn	brain	terminal	0.631701	upregulated	ENSMUSG00000061751	Alternative 5' splice site (distal)	brain, terminal
253	160	10091	21097	147.278	0.0262267	26.3421	2.86e-07	6.83e-05	13.801	16.5681	0.834696	13525	11820	SE:I_S2E:I	App	brain	terminal	0.834696	upregulated	ENSMUSG00000022892	Other	brain, terminal
254	197	10114	21149	11.8519	0.226855	17.5256	2.83e-05	0.00287269	2.24564	6.2046	3.0685	13548	54720	AFE	Rcan1	brain	terminal	3.0685	upregulated	ENSMUSG00000022951	Alternative first exon	brain, terminal
255	455	10240	21404	76.7024	0.0516302	12.5339	0.000399628	0.0185195	11.1761	12.6605	0.494895	13676	11974	AE	Atp6v0e	brain	terminal	0.494895	upregulated	ENSMUSG00000015575	Alternative end other than alternative last exon	brain, terminal
256	563	1030	2147	128.983	0.00946265	31.5872	1.91e-08	6.6e-06	13.1579	15.3015	0.661629	1499	20014	SE:S	Rpn2	brain	terminal	0.661629	upregulated	ENSMUSG00000027642	Skipped exon (skipping)	brain, terminal
257	602	10320	21575	21.2645	0.0528481	12.1014	0.000503828	0.0213304	6.19588	7.93226	0.811055	13751	19732	A5SS:P	Rgl2	brain	terminal	0.811055	upregulated	ENSMUSG00000041354	Alternative 5' splice site (proximal)	brain, terminal
258	628	10333	21601	80.7602	0.00977229	13.1481	0.00028781	0.0155247	11.7972	13.018	0.399127	13787	260297	RI:R	Prrt1	brain	terminal	0.399127	upregulated	ENSMUSG00000015476	Retained intron (retention)	brain, terminal
259	729	10385	21705	77.8677	0.0274606	13.1955	0.000280616	0.0152185	11.2125	13.163	0.643648	13833	53901	AS	Rcan2	brain	terminal	0.643648	upregulated	ENSMUSG00000039601	Alternative start other than alternative first exon	brain, terminal
260	1067	10554	22050	7.88876	0.0636794	11.147	0.00084169	0.029424	3.34554	5.68007	1.61304	14053	30957	A5SS:D	Mapk8ip3	brain	terminal	1.61304	upregulated	ENSMUSG00000024163	Alternative 5' splice site (distal)	brain, terminal
261	1165	10599	22142	15.4108	0.0156812	10.851	0.000987445	0.0329138	5.45333	7.22176	0.900639	14079	50817	RI:R	Capn15	brain	terminal	0.900639	upregulated	ENSMUSG00000037326	Retained intron (retention)	brain, terminal
262	1171	10600	22144	14.904	0.0205273	12.3695	0.000436412	0.0194601	5.23312	7.22305	1.0297	14079	50817	RI:R	Capn15	brain	terminal	1.0297	upregulated	ENSMUSG00000037326	Retained intron (retention)	brain, terminal
263	1233	10629	22203	328.673	0.00262523	34.4702	4.33e-09	1.85e-06	18.556	20.014	0.411933	14111	56462	A5SS:D	Mtch1	brain	terminal	0.411933	upregulated	ENSMUSG00000024012	Alternative 5' splice site (distal)	brain, terminal
264	1338	1068	2226	126.382	0.0410516	19.0787	1.25e-05	0.0015348	13.0587	15.3203	0.698925	1540	19025	AFE	Ctsa	brain	terminal	0.698925	upregulated	ENSMUSG00000017760	Alternative first exon	brain, terminal
265	1411	10713	22379	47.5202	0.0146696	30.4445	3.44e-08	1.01e-05	8.39229	10.584	0.832455	14200	15039	SE:I	H2-T22	brain	terminal	0.832455	upregulated	ENSMUSG00000056116	Skipped exon (inclusion)	brain, terminal
266	1431	10723	22399	26.8586	0.0671044	12.8264	0.000341761	0.0168083	6.67151	9.1634	1.07256	14224	224807	SE:I_A5SS:P	Tmem63b	brain	terminal	1.07256	upregulated	ENSMUSG00000036026	Other	brain, terminal
267	1432	10724	22400	29.7447	0.113262	12.6203	0.000381584	0.0180162	7.13359	9.49454	0.980445	14224	224807	RI:E	Tmem63b	brain	terminal	0.980445	upregulated	ENSMUSG00000036026	Retained intron (exclusion)	brain, terminal
268	1436	10729	22410	6.3448	0.0356531	11.8586	0.000573943	0.0230796	2.79925	5.11949	1.81685	14232	74094	SE:S_A3SS:D	Tjap1	brain	terminal	1.81685	upregulated	ENSMUSG00000012296	Other	brain, terminal
269	1570	10800	22558	31.7683	0.0148882	39.1793	3.87e-10	2.22e-07	6.53924	9.84077	1.3936	14330	225020	SE:S	Fez2	brain	terminal	1.3936	upregulated	ENSMUSG00000056121	Skipped exon (skipping)	brain, terminal
270	1612	10823	22604	5.26056	0.0518842	11.9571	0.000544381	0.0222476	2.40729	4.85703	2.098	14360	193813	AFE	Mcfd2	brain	terminal	2.098	upregulated	ENSMUSG00000024150	Alternative first exon	brain, terminal
271	1625	10829	22617	91.9585	0.00776055	10.0793	0.00149947	0.0436698	12.5878	13.5868	0.318779	14364	18189	SE:I	Nrxn1	brain	terminal	0.318779	upregulated	ENSMUSG00000024109	Skipped exon (inclusion)	brain, terminal
272	1974	11019	23015	121.756	0.00674658	13.3999	0.000251639	0.0143857	13.8902	14.9781	0.333725	14594	59025	SE:I	Usp14	brain	terminal	0.333725	upregulated	ENSMUSG00000047879	Skipped exon (inclusion)	brain, terminal
273	1995	11035	23053	32.2717	0.0171528	12.9477	0.000320317	0.0162799	8.2203	9.22675	0.402605	14616	319211	AS	Nol4	brain	terminal	0.402605	upregulated	ENSMUSG00000041923	Alternative start other than alternative first exon	brain, terminal
274	2087	11084	23153	16.6049	0.0117602	11.6995	0.000625167	0.024448	5.55753	7.47249	0.954581	14761	50771	SE:S	Atp9b	brain	terminal	0.954581	upregulated	ENSMUSG00000024566	Skipped exon (skipping)	brain, terminal
275	2095	1109	2310	4.02374	0.136053	10.6421	0.00110542	0.0355471	0.0452244	3.65753	12.7301	1607	73368	RI:E	Col20a1	brain	terminal	12.7301	upregulated	ENSMUSG00000016356	Retained intron (exclusion)	brain, terminal
276	2187	11137	23260	77.5509	0.0230339	10.445	0.00122982	0.0383945	12.0306	12.5686	0.17653	14823	26412	A3SS:P	Map4k2	brain	terminal	0.17653	upregulated	ENSMUSG00000024948	Alternative 3' splice site (proximal)	brain, terminal
277	2235	11164	23319	73.5028	0.0194603	18.6889	1.54e-05	0.00181627	11.3053	12.8596	0.514806	14846	56389	A5SS:D	Stx5a	brain	terminal	0.514806	upregulated	ENSMUSG00000010110	Alternative 5' splice site (distal)	brain, terminal
278	2299	11209	23414	6.89951	0.0639452	14.5483	0.000136611	0.00935575	3.00851	5.67152	1.92346	14885	353211	S2E:S	Prune2	brain	terminal	1.92346	upregulated	ENSMUSG00000039126	Two consecutive exons skipped:S	brain, terminal
279	2479	11298	23595	36.3138	0.0248826	11.1763	0.000828482	0.0291655	8.34409	10.0966	0.677083	15035	245857	RI:E	Ssh3	brain	terminal	0.677083	upregulated	ENSMUSG00000034616	Retained intron (exclusion)	brain, terminal
280	2546	11328	23656	55.5867	0.00530167	10.0105	0.00155649	0.044939	10.1937	11.6557	0.510083	15062	66556	A3SS:P	Drap1	brain	terminal	0.510083	upregulated	ENSMUSG00000024914	Alternative 3' splice site (proximal)	brain, terminal
281	2669	11390	23782	7.60155	0.0970751	14.2567	0.000159494	0.0104247	2.70717	5.59295	2.19121	15133	98170	RI:R	Tmem132a	brain	terminal	2.19121	upregulated	ENSMUSG00000024736	Retained intron (retention)	brain, terminal
282	2710	11418	23842	76.3592	0.0193545	12.8895	0.000330435	0.0164529	10.5562	12.3788	0.619954	15219	20411	SE:S	Sorbs1	brain	terminal	0.619954	upregulated	ENSMUSG00000025006	Skipped exon (skipping)	brain, terminal
283	2712	11419	23844	152.957	0.0064593	126.252	2.71e-29	5.36e-25	13.0105	16.3217	1.01198	15219	20411	SE:S	Sorbs1	brain	terminal	1.01198	upregulated	ENSMUSG00000025006	Skipped exon (skipping)	brain, terminal
284	2721	11429	23872	60.1794	0.02492	11.6759	0.000633162	0.0245745	10.379	11.9776	0.550953	15219	20411	SE:I	Sorbs1	brain	terminal	0.550953	upregulated	ENSMUSG00000025006	Skipped exon (inclusion)	brain, terminal
285	2729	11436	23888	16.0421	0.0247089	18.1497	2.04e-05	0.00225428	5.10534	7.63589	1.29125	15219	20411	SE:I	Sorbs1	brain	terminal	1.29125	upregulated	ENSMUSG00000025006	Skipped exon (inclusion)	brain, terminal
286	2837	11495	24011	11.4862	0.0214788	11.1024	0.000862156	0.029821	4.62533	6.5176	1.07485	15267	14218	SE:I	Sh3pxd2a	brain	terminal	1.07485	upregulated	ENSMUSG00000053617	Skipped exon (inclusion)	brain, terminal
287	2864	11510	24041	11.5084	0.0314515	13.6185	0.000223966	0.013257	3.91263	6.28191	1.46407	15288	14585	SE:S	Gfra1	brain	terminal	1.46407	upregulated	ENSMUSG00000025089	Skipped exon (skipping)	brain, terminal
288	2879	11519	24060	6.85551	0.0242209	12.6501	0.000375539	0.0178146	3.06315	5.57103	1.81401	15303	20977	SE:S	Syp	brain	terminal	1.81401	upregulated	ENSMUSG00000031144	Skipped exon (skipping)	brain, terminal
289	2941	1155	2406	5.15302	0.0549758	13.4895	0.000239902	0.0140307	1.94998	4.6736	2.5959	1641	66960	SE:S	Mindy3	brain	terminal	2.5959	upregulated	ENSMUSG00000026767	Skipped exon (skipping)	brain, terminal
290	2953	11556	24135	11.5389	0.0200688	18.8229	1.43e-05	0.0017132	4.05977	6.7464	1.58292	15362	320634	SE:S	Ocrl	brain	terminal	1.58292	upregulated	ENSMUSG00000001173	Skipped exon (skipping)	brain, terminal
291	3030	11599	24223	38.8672	0.00863032	10.6169	0.00112058	0.0358051	8.62126	10.2886	0.633773	15419	54411	RI:R	Atp6ap1	brain	terminal	0.633773	upregulated	ENSMUSG00000019087	Retained intron (retention)	brain, terminal
292	3141	11670	24378	276.842	0.00322719	13.7862	0.000204837	0.0124177	17.9209	18.9466	0.292581	15504	18823	A5SS:D	Plp1	brain	terminal	0.292581	upregulated	ENSMUSG00000031425	Alternative 5' splice site (distal)	brain, terminal
293	3226	11715	24470	59.0931	0.013477	10.0951	0.00148661	0.0434213	10.4566	11.9299	0.507309	15591	73447	A3SS:P	Wdr13	brain	terminal	0.507309	upregulated	ENSMUSG00000031166	Alternative 3' splice site (proximal)	brain, terminal
294	3247	11728	24496	13.1341	0.0163142	14.2599	0.000159225	0.0104247	4.71118	6.82005	1.16561	15604	12361	SE:S	Cask	brain	terminal	1.16561	upregulated	ENSMUSG00000031012	Skipped exon (skipping)	brain, terminal
295	3250	11729	24499	381.573	0.00464486	14.0886	0.000174395	0.0111446	19.6395	20.4964	0.240243	15610	20964	A3SS:P	Syn1	brain	terminal	0.240243	upregulated	ENSMUSG00000037217	Alternative 3' splice site (proximal)	brain, terminal
296	3627	1228	2565	18.6648	0.0265952	10.9965	0.000912842	0.0310459	5.47256	7.47174	1.0025	1689	227644	RI:R	Snapc4	brain	terminal	1.0025	upregulated	ENSMUSG00000036281	Retained intron (retention)	brain, terminal
297	3672	1257	2629	5.64598	0.0259984	12.4969	0.000407624	0.0186894	2.75332	5.0479	1.82205	1710	171171	AS	Ntng2	brain	terminal	1.82205	upregulated	ENSMUSG00000035513	Alternative start other than alternative first exon	brain, terminal
298	3801	134	287	74.1402	0.00663788	11.3559	0.000752073	0.0274883	11.6152	12.7814	0.38432	171	20536	RI:R	Slc4a3	brain	terminal	0.38432	upregulated	ENSMUSG00000006576	Retained intron (retention)	brain, terminal
299	3863	1369	2870	22.4115	0.0343207	11.7418	0.000611134	0.0241398	5.99434	8.0336	0.959443	1862	12388	SE:S	Ctnnd1	brain	terminal	0.959443	upregulated	ENSMUSG00000034101	Skipped exon (skipping)	brain, terminal
300	3867	1370	2872	20.3058	0.015896	28.1959	1.1e-07	2.75e-05	6.07588	8.46018	1.09367	1862	12388	SE:S	Ctnnd1	brain	terminal	1.09367	upregulated	ENSMUSG00000034101	Skipped exon (skipping)	brain, terminal
301	3930	1401	2935	23.0002	0.0094673	16.7526	4.26e-05	0.00390537	6.32515	8.70798	1.06533	1882	104418	RI:R_A3SS:P	Dgkz	brain	terminal	1.06533	upregulated	ENSMUSG00000040479	Other	brain, terminal
302	3959	1414	2962	61.6794	0.082182	9.90454	0.00164872	0.0465242	10.1238	11.9014	0.617768	1892	12521	SE:I	Cd82	brain	terminal	0.617768	upregulated	ENSMUSG00000027215	Skipped exon (inclusion)	brain, terminal
303	4037	146	318	30.7759	0.029477	12.4142	0.000426073	0.0191266	7.63078	9.59462	0.794461	178	15463	SE:I	Agfg1	brain	terminal	0.794461	upregulated	ENSMUSG00000026159	Skipped exon (inclusion)	brain, terminal
304	4038	1460	3055	20.5149	0.0253434	10.6582	0.00109584	0.0353522	6.41572	8.08221	0.762864	1978	327655	AFE	Ppip5k1	brain	terminal	0.762864	upregulated	ENSMUSG00000033526	Alternative first exon	brain, terminal
305	4089	1485	3106	9.79489	0.0196383	11.0926	0.000866742	0.0298832	3.99228	6.18875	1.35556	2029	241638	A5SS:D	Lzts3	brain	terminal	1.35556	upregulated	ENSMUSG00000037703	Alternative 5' splice site (distal)	brain, terminal
306	4091	1486	3110	55.0213	0.00871869	12.4783	0.000411698	0.0186894	10.0833	11.6964	0.563905	2029	241638	RI:R	Lzts3	brain	terminal	0.563905	upregulated	ENSMUSG00000037703	Retained intron (retention)	brain, terminal
307	4229	1558	3258	5.6535	0.0446315	16.5899	4.64e-05	0.00415636	2.9498	5.31709	1.77979	2140	19281	AE	Ptprt	brain	terminal	1.77979	upregulated	ENSMUSG00000053141	Alternative end other than alternative last exon	brain, terminal
308	4284	1590	3322	14.0521	0.0337924	15.9553	6.49e-05	0.00539986	4.90405	6.82758	1.0459	2163	72043	AFE	Sulf2	brain	terminal	1.0459	upregulated	ENSMUSG00000006800	Alternative first exon	brain, terminal
309	4303	16	32	39.4797	0.0160209	16.9765	3.78e-05	0.0035487	8.57682	10.6204	0.770215	37	13518	SE:I	Dst	brain	terminal	0.770215	upregulated	ENSMUSG00000026131	Skipped exon (inclusion)	brain, terminal
310	4311	1602	3347	158.925	0.00929363	19.47	1.02e-05	0.00132103	14.6034	16.2066	0.480786	2180	76960	SE:I_S2E:I	Bcas1	brain	terminal	0.480786	upregulated	ENSMUSG00000013523	Other	brain, terminal
311	4313	1604	3351	64.61	0.0188894	17.2697	3.24e-05	0.00317456	9.57895	11.4824	0.678398	2180	76960	SE:I_S2E:I	Bcas1	brain	terminal	0.678398	upregulated	ENSMUSG00000013523	Other	brain, terminal
312	4422	1659	3459	46.4132	0.0170731	10.7454	0.0010454	0.0344514	9.27752	10.7668	0.545923	2291	14359	SE:S_S2E:S_A5SS:D	Fxr1	brain	terminal	0.545923	upregulated	ENSMUSG00000027680	Other	brain, terminal
313	4471	1682	3507	139.934	0.0100038	12.6376	0.000378058	0.0178918	14.3912	15.7946	0.423734	2327	13175	SE:S	Dclk1	brain	terminal	0.423734	upregulated	ENSMUSG00000027797	Skipped exon (skipping)	brain, terminal
314	4507	17	33	59.4086	0.010557	14.2662	0.000158685	0.0104247	10.2637	12.0076	0.602357	37	13518	SE:S	Dst	brain	terminal	0.602357	upregulated	ENSMUSG00000026131	Skipped exon (skipping)	brain, terminal
315	4594	1760	3682	8.44584	0.0246013	21.9732	2.76e-06	0.000490975	3.23897	6.28233	2.02918	2421	56417	AFE	Adar	brain	terminal	2.02918	upregulated	ENSMUSG00000027951	Alternative first exon	brain, terminal
316	4602	1765	3692	133.604	0.0148313	16.1006	6.01e-05	0.00515073	13.7234	15.509	0.545459	2424	59069	MXE	Tpm3	brain	terminal	0.545459	upregulated	ENSMUSG00000027940	Mutually exclusive exons	brain, terminal
317	4640	18	36	92.649	0.0927882	11.6089	0.000656385	0.0252318	11.4592	14.4133	0.949778	37	13518	SE:I	Dst	brain	terminal	0.949778	upregulated	ENSMUSG00000026131	Skipped exon (inclusion)	brain, terminal
318	4720	1838	3862	94.3134	0.00871108	13.526	0.000235282	0.0138451	12.5828	13.8968	0.417283	2497	229663	SE:S	Csde1	brain	terminal	0.417283	upregulated	ENSMUSG00000068823	Skipped exon (skipping)	brain, terminal
319	4754	1854	3894	11.1065	0.019807	18.9443	1.35e-05	0.00161722	4.02649	6.57649	1.52508	2568	108058	SE:S_S2E:S	Camk2d	brain	terminal	1.52508	upregulated	ENSMUSG00000053819	Other	brain, terminal
320	4759	1856	3899	36.0622	0.0101421	11.1133	0.000857089	0.0297549	8.37079	9.63826	0.496706	2568	108058	SE:I	Camk2d	brain	terminal	0.496706	upregulated	ENSMUSG00000053819	Skipped exon (inclusion)	brain, terminal
321	4837	1892	3971	29.6777	0.0735432	17.8761	2.36e-05	0.0024706	6.61902	9.61642	1.27078	2639	21985	SE:S_S2E:S	Tpd52	brain	terminal	1.27078	upregulated	ENSMUSG00000027506	Other	brain, terminal
322	4849	19	37	42.5337	0.141504	10.2616	0.00135829	0.0408016	8.17635	10.71	0.966385	41	226970	AS	Arhgef4	brain	terminal	0.966385	upregulated	ENSMUSG00000037509	Alternative start other than alternative first exon	brain, terminal
323	4912	194	414	36.032	0.0229283	9.69684	0.00184585	0.0497864	8.4476	9.96103	0.585007	256	76707	SE:S	Clasp1	brain	terminal	0.585007	upregulated	ENSMUSG00000064302	Skipped exon (skipping)	brain, terminal
324	4997	1987	4171	71.4976	0.0352187	13.4459	0.000245549	0.0141586	11.1266	12.9451	0.603624	2788	360213	RI:R	Trim46	brain	terminal	0.603624	upregulated	ENSMUSG00000042766	Retained intron (retention)	brain, terminal
325	5026	20	38	58.7409	0.015513	14.1903	0.000165217	0.0106944	10.3357	12.0496	0.590394	41	226970	AS	Arhgef4	brain	terminal	0.590394	upregulated	ENSMUSG00000037509	Alternative start other than alternative first exon	brain, terminal
326	5191	2088	4388	301.596	0.0113595	10.9909	0.000915618	0.0310876	18.5856	19.2241	0.1811	2904	53883	SE:I	Celsr2	brain	terminal	0.1811	upregulated	ENSMUSG00000068740	Skipped exon (inclusion)	brain, terminal
327	5194	209	444	46.6899	0.0140483	14.6636	0.000128501	0.00890137	9.43503	11.047	0.583519	288	213464	A5SS:D	Rbbp5	brain	terminal	0.583519	upregulated	ENSMUSG00000026439	Alternative 5' splice site (distal)	brain, terminal
328	5213	210	447	48.0139	0.0193326	24.5894	7.09e-07	0.000157935	5.64758	7.79047	1.04371	296	12654	AFE	Chil1	brain	terminal	1.04371	upregulated	ENSMUSG00000064246	Alternative first exon	brain, terminal
329	5229	2109	4429	299.176	0.00508688	40.6175	1.85e-10	1.13e-07	17.8363	19.5818	0.496349	2942	109676	SE:I	Ank2	brain	terminal	0.496349	upregulated	ENSMUSG00000032826	Skipped exon (inclusion)	brain, terminal
330	5250	2121	4454	19.2081	0.0311005	23.1109	1.53e-06	0.000300839	5.51105	8.45006	1.39752	2942	109676	SE:S	Ank2	brain	terminal	1.39752	upregulated	ENSMUSG00000032826	Skipped exon (skipping)	brain, terminal
331	5279	2134	4482	17.1033	0.0600899	11.1413	0.000844244	0.0294619	5.84251	7.39494	0.762451	2973	109333	SE:I	Pkn2	brain	terminal	0.762451	upregulated	ENSMUSG00000004591	Skipped exon (inclusion)	brain, terminal
332	5284	2138	4489	79.2658	0.0152393	36.9106	1.24e-09	6.2e-07	10.9673	13.3235	0.779354	2976	54673	S2E:S	Sh3glb1	brain	terminal	0.779354	upregulated	ENSMUSG00000037062	Two consecutive exons skipped:S	brain, terminal
333	5465	224	476	2478.1	0.0102841	9.75593	0.00178745	0.0487751	29.6891	30.1811	0.132415	339	14645	A5SS:D	Glul	brain	terminal	0.132415	upregulated	ENSMUSG00000026473	Alternative 5' splice site (distal)	brain, terminal
334	5480	2251	4728	19.7717	0.0190233	11.4418	0.000718098	0.0266347	5.94337	7.80598	0.889268	3207	18578	AS	Pde4b	brain	terminal	0.889268	upregulated	ENSMUSG00000028525	Alternative start other than alternative first exon	brain, terminal
335	5627	2330	4888	84.8275	0.131193	12.2037	0.000476948	0.0205362	11.0484	14.0144	0.967654	3309	71514	ALE	Sfpq	brain	terminal	0.967654	upregulated	ENSMUSG00000028820	Alternative last exon	brain, terminal
336	5686	2364	4964	19.5161	0.0157988	11.2826	0.000782377	0.0282868	6.31579	7.97757	0.769007	3339	57317	SE:I_S2E:I	Srsf4	brain	terminal	0.769007	upregulated	ENSMUSG00000028911	Other	brain, terminal
337	5717	2379	4994	307.308	0.0623257	10.2824	0.00134309	0.0406492	17.51	19.9391	0.690809	3364	27981	SE:I_S2E:I_RI:R_A5SS:P_A3SS:P	Rsrp1	brain	terminal	0.690809	upregulated	ENSMUSG00000037266	Other	brain, terminal
338	5755	2397	5031	11.5352	0.0335022	13.9906	0.000183732	0.0114241	4.11066	6.49088	1.42028	3388	170707	SE:I	Usp48	brain	terminal	1.42028	upregulated	ENSMUSG00000043411	Skipped exon (inclusion)	brain, terminal
339	5765	2401	5039	233.308	0.00411312	21.0312	4.52e-06	0.000713952	17.0867	18.1398	0.303668	3389	110351	SE:I	Rap1gap	brain	terminal	0.303668	upregulated	ENSMUSG00000041351	Skipped exon (inclusion)	brain, terminal
340	5809	2432	5109	192.582	0.0151547	32.3383	1.3e-08	4.9e-06	14.777	17.2582	0.73529	3404	12345	SE:I	Capzb	brain	terminal	0.73529	upregulated	ENSMUSG00000028745	Skipped exon (inclusion)	brain, terminal
341	5846	2450	5144	239.561	0.005873	19.6052	9.52e-06	0.0012569	17.09	18.4008	0.377286	3442	65945	SE:S	Clstn1	brain	terminal	0.377286	upregulated	ENSMUSG00000039953	Skipped exon (skipping)	brain, terminal
342	5935	2502	5251	31.1343	0.0196345	10.7221	0.00105864	0.034597	7.84596	9.62348	0.711792	3500	13542	RI:R	Dvl1	brain	terminal	0.711792	upregulated	ENSMUSG00000029071	Retained intron (retention)	brain, terminal
343	6096	2580	5406	10.4141	0.0850273	10.3741	0.00127795	0.0390889	4.37436	6.42372	1.19826	3638	73750	SE:S	Whrn	brain	terminal	1.19826	upregulated	ENSMUSG00000039137	Skipped exon (skipping)	brain, terminal
344	6106	2585	5416	17.0045	0.0197743	10.1511	0.00144214	0.0425559	5.93961	7.33607	0.683743	3650	19266	SE:S	Ptprd	brain	terminal	0.683743	upregulated	ENSMUSG00000028399	Skipped exon (skipping)	brain, terminal
345	6114	2589	5424	6.35536	0.0269184	13.2555	0.000271777	0.014955	2.97744	5.41524	1.80925	3653	17475	SE:S	Mpdz	brain	terminal	1.80925	upregulated	ENSMUSG00000028402	Skipped exon (skipping)	brain, terminal
346	6118	2591	5428	19.1998	0.0138811	15.5017	8.24e-05	0.00648657	5.86755	7.90613	0.972972	3653	17475	SE:S	Mpdz	brain	terminal	0.972972	upregulated	ENSMUSG00000028402	Skipped exon (skipping)	brain, terminal
347	6130	26	51	20.5244	0.0208366	11.0741	0.000875439	0.0300283	6.35648	8.11194	0.805182	46	94218	SE:S	Cnnm3	brain	terminal	0.805182	upregulated	ENSMUSG00000001138	Skipped exon (skipping)	brain, terminal
348	6143	2607	5462	22.1534	0.0170613	13.0304	0.000306482	0.0159323	6.18158	8.01961	0.855576	3681	67299		Dock7	brain	terminal	0.855576	upregulated	ENSMUSG00000028556	Other	brain, terminal
349	6227	2649	5547	40.0392	0.0693036	9.82698	0.0017197	0.047426	8.17926	10.3268	0.828785	3736	19268	SE:S	Ptprf	brain	terminal	0.828785	upregulated	ENSMUSG00000033295	Skipped exon (skipping)	brain, terminal
350	6302	2694	5641	952.93	0.00521732	33.8588	5.93e-09	2.38e-06	24.0947	25.6966	0.436358	3786	26562	SE:I_A3SS:P	Ncdn	brain	terminal	0.436358	upregulated	ENSMUSG00000028833	Other	brain, terminal
351	6325	2705	5663	54.4953	0.0202738	9.92022	0.00163473	0.0465242	10.0792	11.4175	0.471042	3800	433759	RI:E	Hdac1	brain	terminal	0.471042	upregulated	ENSMUSG00000028800	Retained intron (exclusion)	brain, terminal
352	6433	2760	5777	64.0387	0.0119802	31.7239	1.78e-08	6.26e-06	10.0087	11.8819	0.653291	3893	66147	SE:S	Necap2	brain	terminal	0.653291	upregulated	ENSMUSG00000028923	Skipped exon (skipping)	brain, terminal
353	6521	2818	5905	32.6786	0.0168627	9.91405	0.00164022	0.0465242	8.08943	9.59341	0.596898	3954	16498	RI:R	Kcnab2	brain	terminal	0.596898	upregulated	ENSMUSG00000028931	Retained intron (retention)	brain, terminal
354	6594	2851	5970	19.0663	0.0135696	35.9126	2.06e-09	9.86e-07	4.88231	8.42054	1.76148	3981	11603	SE:S	Agrn	brain	terminal	1.76148	upregulated	ENSMUSG00000041936	Skipped exon (skipping)	brain, terminal
355	6654	2883	6036	56.5617	0.0852042	15.5973	7.84e-05	0.00621545	8.97619	11.865	1.03865	4037	20535	RI:E	Slc4a2	brain	terminal	1.03865	upregulated	ENSMUSG00000028962	Retained intron (exclusion)	brain, terminal
356	6656	2884	6038	47.1433	0.014777	35.7555	2.24e-09	1.04e-06	8.77867	10.7838	0.746828	4037	20535	RI:E	Slc4a2	brain	terminal	0.746828	upregulated	ENSMUSG00000028962	Retained intron (exclusion)	brain, terminal
357	6707	291	614	46.1689	0.0153796	20.9341	4.75e-06	0.000733744	8.76702	11.0071	0.829404	470	12490	A3SS:D	Cd34	brain	terminal	0.829404	upregulated	ENSMUSG00000016494	Alternative 3' splice site (distal)	brain, terminal
358	6714	2913	6096	115.44	0.00915153	14.3566	0.000151246	0.0101842	13.6135	14.7012	0.336117	4071	192292	SE:S	Nrbp1	brain	terminal	0.336117	upregulated	ENSMUSG00000029148	Skipped exon (skipping)	brain, terminal
359	6743	2935	6142	46.5955	0.0200036	10.8839	0.000970033	0.0325496	9.24629	10.991	0.636233	4097	11518	SE:I	Add1	brain	terminal	0.636233	upregulated	ENSMUSG00000029106	Skipped exon (inclusion)	brain, terminal
360	6777	2950	6173	112.441	0.0246236	16.1618	5.82e-05	0.00505174	12.8346	14.784	0.608702	4105	231148	S2E:I	Ablim2	brain	terminal	0.608702	upregulated	ENSMUSG00000029095	Two consecutive exons skipped:I	brain, terminal
361	6802	2962	6196	6.17277	0.024408	11.7229	0.000617364	0.0242902	2.70542	5.0042	1.84689	4136	57915	S2E:S	Tbc1d1	brain	terminal	1.84689	upregulated	ENSMUSG00000029174	Two consecutive exons skipped:S	brain, terminal
362	7146	3162	6607	33.3079	0.0117692	14.8896	0.000113991	0.00828746	8.13934	9.7119	0.620306	4429	57330	RI:R	Gigyf1	brain	terminal	0.620306	upregulated	ENSMUSG00000029714	Retained intron (retention)	brain, terminal
363	7162	3171	6625	11.5701	0.0410002	21.651	3.27e-06	0.000551471	3.53018	6.72878	1.99415	4432	231798	A3SS:D	Lrch4	brain	terminal	1.99415	upregulated	ENSMUSG00000093445	Alternative 3' splice site (distal)	brain, terminal
364	7325	325	682	13.7005	0.037602	12.8766	0.000332717	0.0165255	4.88341	7.20923	1.2373	522	214895	SE:S	Lman2l	brain	terminal	1.2373	upregulated	ENSMUSG00000001143	Skipped exon (skipping)	brain, terminal
365	7571	3374	7040	5.21086	0.0321323	17.1363	3.48e-05	0.00332431	2.1342	5.07823	2.58794	4736	26414	AE	Mapk10	brain	terminal	2.58794	upregulated	ENSMUSG00000046709	Alternative end other than alternative last exon	brain, terminal
366	7622	3400	7089	62.0561	0.0170865	13.4545	0.000244419	0.0141396	10.4536	12.0051	0.533385	4769	381668	RI:E	Fbrsl1	brain	terminal	0.533385	upregulated	ENSMUSG00000043323	Retained intron (exclusion)	brain, terminal
367	7681	3435	7175	32.3049	0.0128561	15.2794	9.27e-05	0.0071012	7.74727	9.3388	0.646631	4798	26431	SE:I	Git2	brain	terminal	0.646631	upregulated	ENSMUSG00000041890	Skipped exon (inclusion)	brain, terminal
368	7776	3483	7272	368.822	0.0211928	10.3815	0.00127283	0.0390718	19.3473	20.5035	0.324603	4853	59008	A3SS:P	Anapc5	brain	terminal	0.324603	upregulated	ENSMUSG00000029472	Alternative 3' splice site (proximal)	brain, terminal
369	7789	3495	7296	21.0931	0.0135434	35.5924	2.43e-09	1.11e-06	5.28078	8.74253	1.6488	4859	56430	SE:S	Clip1	brain	terminal	1.6488	upregulated	ENSMUSG00000049550	Skipped exon (skipping)	brain, terminal
370	7831	3518	7346	30.8066	0.00818363	18.636	1.58e-05	0.00184572	7.46046	9.68401	0.90335	4876	20602	A5SS:D	Ncor2	brain	terminal	0.90335	upregulated	ENSMUSG00000029478	Alternative 5' splice site (distal)	brain, terminal
371	7901	3568	7462	12.5046	0.0145987	16.4485	5e-05	0.00444548	4.51409	7.0412	1.40068	4897	269713	SE:S	Clip2	brain	terminal	1.40068	upregulated	ENSMUSG00000063146	Skipped exon (skipping)	brain, terminal
372	7965	3603	7533	12.8786	0.0188032	12.3324	0.000445167	0.0196324	4.67297	6.89729	1.22731	4941	231807	SE:S	Trappc14	brain	terminal	1.22731	upregulated	ENSMUSG00000036948	Skipped exon (skipping)	brain, terminal
373	7984	3613	7554	35.3782	0.0154133	11.0769	0.000874116	0.0300283	8.48204	9.87599	0.539633	4951	100494	A5SS:D	Zfand2a	brain	terminal	0.539633	upregulated	ENSMUSG00000053581	Alternative 5' splice site (distal)	brain, terminal
374	7998	3621	7570	35.4413	0.0173606	16.1331	5.9e-05	0.00510674	8.32992	9.69221	0.533722	4960	74239	SE:I	Iqce	brain	terminal	0.533722	upregulated	ENSMUSG00000036555	Skipped exon (inclusion)	brain, terminal
375	8088	3664	7658	5.15413	0.0293246	13.2132	0.000277989	0.0151579	2.36612	4.84008	2.13782	5035	64213	SE:S	St7	brain	terminal	2.13782	upregulated	ENSMUSG00000029534	Skipped exon (skipping)	brain, terminal
376	8092	3666	7662	119.699	0.0175218	51.02	9.14e-13	1.22e-09	12.3316	15.255	0.914401	5040	19283	A5SS:D	Ptprz1	brain	terminal	0.914401	upregulated	ENSMUSG00000068748	Alternative 5' splice site (distal)	brain, terminal
377	8207	3732	7799	142.053	0.00521658	14.8124	0.00011875	0.00841994	14.3355	15.6202	0.388906	5151	66870	A3SS:D	Serbp1	brain	terminal	0.388906	upregulated	ENSMUSG00000036371	Alternative 3' splice site (distal)	brain, terminal
378	8260	3758	7850	6.48124	0.0339715	9.72686	0.00181595	0.0492417	3.16181	5.03584	1.40559	5178	20166	AFE	Rtkn	brain	terminal	1.40559	upregulated	ENSMUSG00000034930	Alternative first exon	brain, terminal
379	8271	3762	7861	94.1761	0.0127597	12.3463	0.000441869	0.0196162	12.7063	13.7508	0.331761	5180	13191	AFE	Dctn1	brain	terminal	0.331761	upregulated	ENSMUSG00000031865	Alternative first exon	brain, terminal
380	8274	3764	7864	20.9504	0.0223248	11.5133	0.000691014	0.0259176	6.34668	8.37224	0.918294	5180	13191	S2E:S	Dctn1	brain	terminal	0.918294	upregulated	ENSMUSG00000031865	Two consecutive exons skipped:S	brain, terminal
381	8302	378	792	36.183	0.0489242	21.7267	3.14e-06	0.000537268	8.08972	10.5001	0.928363	616	14268	SE:S	Fn1	brain	terminal	0.928363	upregulated	ENSMUSG00000026193	Skipped exon (skipping)	brain, terminal
382	8369	3820	7983	19.3784	0.0300536	76.9294	1.77e-18	5.08e-15	3.74586	9.05857	2.82073	5246	12661	SE:I	Chl1	brain	terminal	2.82073	upregulated	ENSMUSG00000030077	Skipped exon (inclusion)	brain, terminal
383	8370	3821	7984	49.2304	0.026311	48.8078	2.82e-12	2.83e-09	8.10624	12.0347	1.44801	5246	12661	SE:S	Chl1	brain	terminal	1.44801	upregulated	ENSMUSG00000030077	Skipped exon (skipping)	brain, terminal
384	8428	3848	8040	35.5183	0.0086887	10.0618	0.00151376	0.0439581	8.38796	9.72255	0.521169	5301	98758	AFE	Hnrnpf	brain	terminal	0.521169	upregulated	ENSMUSG00000042079	Alternative first exon	brain, terminal
385	8495	3884	8113	8.32986	0.0538041	11.5738	0.000668866	0.0255161	3.2261	5.57843	1.66442	5360	19277	SE:S	Ptpro	brain	terminal	1.66442	upregulated	ENSMUSG00000030223	Skipped exon (skipping)	brain, terminal
386	8516	3895	8136	28.7487	0.0138264	29.0877	6.92e-08	1.8e-05	6.78961	9.71026	1.22329	5379	67529	SE:I	Fgfr1op2	brain	terminal	1.22329	upregulated	ENSMUSG00000040242	Skipped exon (inclusion)	brain, terminal
387	8543	391	818	10.1134	0.107488	9.69673	0.00184596	0.0497864	3.66988	5.84094	1.42483	638	74577	RI:E	Glb1l	brain	terminal	1.42483	upregulated	ENSMUSG00000026200	Retained intron (exclusion)	brain, terminal
388	8624	3963	8276	23.0532	0.0159305	12.558	0.000394504	0.0183805	6.37419	8.41732	0.922896	5532	66510	A5SS:D	Rnf181	brain	terminal	0.922896	upregulated	ENSMUSG00000055850	Alternative 5' splice site (distal)	brain, terminal
389	8662	3982	8314	52.4059	0.0168106	16.7578	4.25e-05	0.00390537	10.0134	11.407	0.4915	5582	72102	SE:I	Dusp11	brain	terminal	0.4915	upregulated	ENSMUSG00000030002	Skipped exon (inclusion)	brain, terminal
390	8670	3987	8324	132.931	0.00465974	11.0996	0.000863452	0.029821	14.2223	15.3352	0.338462	5598	12785	A3SS:P	Cnbp	brain	terminal	0.338462	upregulated	ENSMUSG00000030057	Alternative 3' splice site (proximal)	brain, terminal
391	8692	4	8	84.7875	0.0149059	23.7723	1.08e-06	0.00022664	11.4324	13.6581	0.724767	3	108664	SE:I	Atp6v1h	brain	terminal	0.724767	upregulated	ENSMUSG00000033793	Skipped exon (inclusion)	brain, terminal
392	8759	4041	8434	110.659	0.0373093	10.7161	0.00106206	0.0346526	12.816	14.7449	0.602788	5691	232341	SE:S_S2E:S	Wnk1	brain	terminal	0.602788	upregulated	ENSMUSG00000045962	Other	brain, terminal
393	8802	407	852	61.9192	0.0107308	12.9857	0.000313872	0.0160774	10.6432	11.9216	0.438246	651	210293	SE:S	Dock10	brain	terminal	0.438246	upregulated	ENSMUSG00000038608	Skipped exon (skipping)	brain, terminal
394	8854	4092	8542	37.2748	0.00674051	22.957	1.66e-06	0.000322738	8.01207	10.4459	0.941824	5720	14788	A3SS:P	Gpr162	brain	terminal	0.941824	upregulated	ENSMUSG00000038390	Alternative 3' splice site (proximal)	brain, terminal
395	8860	4095	8548	1316.31	0.00666578	17.307	3.18e-05	0.00314343	26.2807	26.9297	0.175824	5724	69202	SE:I	Ptms	brain	terminal	0.175824	upregulated	ENSMUSG00000030122	Skipped exon (inclusion)	brain, terminal
396	8962	4148	8657	122.359	0.0140108	17.2822	3.22e-05	0.00316917	13.0413	14.9087	0.580295	5811	57776	ALE	Ttyh1	brain	terminal	0.580295	upregulated	ENSMUSG00000030428	Alternative last exon	brain, terminal
397	9020	4186	8747	19.0239	0.0289035	20.1154	7.29e-06	0.00102306	5.63149	8.08293	1.17748	5846	70394	RI:R	Kptn	brain	terminal	1.17748	upregulated	ENSMUSG00000006021	Retained intron (retention)	brain, terminal
398	9061	4204	8782	122.246	0.0121344	12.9417	0.000321349	0.0162833	13.7358	15.2015	0.449311	5869	13401	SE:S	Dmwd	brain	terminal	0.449311	upregulated	ENSMUSG00000030410	Skipped exon (skipping)	brain, terminal
399	9160	4254	8883	316.731	0.00364306	10.4302	0.00123969	0.0383945	18.8412	19.4677	0.177212	5951	76686	A3SS:P	Clip3	brain	terminal	0.177212	upregulated	ENSMUSG00000013921	Alternative 3' splice site (proximal)	brain, terminal
400	9181	4263	8901	60.9272	0.0715425	10.7337	0.00105202	0.0345497	10.3218	12.3556	0.696154	5966	53896	RI:E	Slc7a10	brain	terminal	0.696154	upregulated	ENSMUSG00000030495	Retained intron (exclusion)	brain, terminal
401	9309	433	910	18.1052	0.075893	12.1641	0.000487176	0.0208812	5.16296	8.38358	1.57361	691	110611	AFE	Hdlbp	brain	terminal	1.57361	upregulated	ENSMUSG00000034088	Alternative first exon	brain, terminal
402	9338	4343	9064	169.72	0.0106593	13.6797	0.000216789	0.0130322	15.4513	16.4305	0.290385	6040	20430	MXE	Cyfip1	brain	terminal	0.290385	upregulated	ENSMUSG00000030447	Mutually exclusive exons	brain, terminal
403	9363	4354	9087	30.4294	0.0106068	16.5942	4.63e-05	0.00415636	7.42361	9.61272	0.893124	6054	11784	SE:S	Apba2	brain	terminal	0.893124	upregulated	ENSMUSG00000030519	Skipped exon (skipping)	brain, terminal
404	9417	4386	9152	58.238	0.00821833	42.0501	8.9e-11	5.95e-08	9.55349	12.3592	0.980116	6114	233489	SE:S	Picalm	brain	terminal	0.980116	upregulated	ENSMUSG00000039361	Skipped exon (skipping)	brain, terminal
405	9465	4409	9202	5.70831	0.0307308	11.8794	0.00056759	0.022916	2.66484	5.06085	1.92619	6136	109689	SE:S	Arrb1	brain	terminal	1.92619	upregulated	ENSMUSG00000018909	Skipped exon (skipping)	brain, terminal
406	9472	4412	9209	87.4259	0.00418334	13.2727	0.000269293	0.014955	12.1519	13.6145	0.470098	6144	19346	MXE	Rab6a	brain	terminal	0.470098	upregulated	ENSMUSG00000030704	Mutually exclusive exons	brain, terminal
407	9475	4414	9212	18.5406	0.0227745	14.8666	0.000115388	0.00829884	5.87494	7.76916	0.910016	6146	207278	SE:S	Fchsd2	brain	terminal	0.910016	upregulated	ENSMUSG00000030691	Skipped exon (skipping)	brain, terminal
408	9689	453	951	4.42111	0.0529945	19.3917	1.06e-05	0.00134366	1.78057	4.75141	2.91137	752	54354	AS	Rassf5	brain	terminal	2.91137	upregulated	ENSMUSG00000026430	Alternative start other than alternative first exon	brain, terminal
409	9716	4542	9477	28.7781	0.028539	13.0089	0.000310011	0.0159914	7.02581	9.09934	0.878952	6317	330671	RI:R	B4galnt4	brain	terminal	0.878952	upregulated	ENSMUSG00000055629	Retained intron (retention)	brain, terminal
410	9743	4555	9502	75.4424	0.0535313	14.0775	0.000175429	0.0111679	10.4886	12.3249	0.62636	6334	64540	RI:E	Tspan4	brain	terminal	0.62636	upregulated	ENSMUSG00000025511	Retained intron (exclusion)	brain, terminal
411	9766	4570	9543	4.57511	0.039088	9.76963	0.00177418	0.0485684	0.0757008	3.54106	11.1469	6337	16985	A3SS:D	Lsp1	brain	terminal	11.1469	upregulated	ENSMUSG00000018819	Alternative 3' splice site (distal)	brain, terminal
412	9854	4614	9631	3785.67	0.0402843	10.2553	0.00136292	0.0408184	31.6376	32.885	0.334767	6394	20364	SE:I	Selenow	brain	terminal	0.334767	upregulated	ENSMUSG00000041571	Skipped exon (inclusion)	brain, terminal
413	9871	4623	9648	12.1762	0.0151252	11.8474	0.000577404	0.0231724	4.53291	6.63519	1.19435	6418	232943	RI:E	Klc3	brain	terminal	1.19435	upregulated	ENSMUSG00000040714	Retained intron (exclusion)	brain, terminal
414	9875	4625	9652	12.4888	0.0731327	10.6768	0.00108486	0.035111	4.41489	6.45294	1.18481	6418	232943	RI:E	Klc3	brain	terminal	1.18481	upregulated	ENSMUSG00000040714	Retained intron (exclusion)	brain, terminal
415	9905	464	974	43.3585	0.0101661	99.5895	1.87e-23	9.41e-20	6.04225	11.3642	2.18732	763	269116	SE:S_S2E:S	Nfasc	brain	terminal	2.18732	upregulated	ENSMUSG00000026442	Other	brain, terminal
416	9952	4665	9733	86.971	0.016145	19.4605	1.03e-05	0.00132103	11.599	13.6377	0.661935	6491	60595	MXE	Actn4	brain	terminal	0.661935	upregulated	ENSMUSG00000054808	Mutually exclusive exons	brain, terminal
417	9959	467	980	49.8763	0.0131074	38.1674	6.49e-10	3.52e-07	8.76364	11.7654	1.08935	763	269116	SE:S	Nfasc	brain	terminal	1.08935	upregulated	ENSMUSG00000026442	Skipped exon (skipping)	brain, terminal
418	9990	4683	9770	74.7475	0.00918125	15.3152	9.1e-05	0.00699474	11.59	12.8068	0.401	6523	68035		Rbm42	brain	terminal	0.401	upregulated	ENSMUSG00000036733	Other	brain, terminal
419	10020	4698	9800	338.395	0.014806	23.1711	1.48e-06	0.000294446	15.5624	17.1915	0.479282	6533	56188	A5SS:D_A3SS:D	Fxyd1	brain	terminal	0.479282	upregulated	ENSMUSG00000036570	Other	brain, terminal
420	10022	4699	9801	372.137	0.00961834	52.6587	3.97e-13	6.13e-10	15.8069	18.5503	0.796876	6533	56188	AFE	Fxyd1	brain	terminal	0.796876	upregulated	ENSMUSG00000036570	Alternative first exon	brain, terminal
421	10025	470	986	38.2546	0.0958374	11.1564	0.00083741	0.0293767	7.96174	10.6609	1.0396	763	269116	SE:S	Nfasc	brain	terminal	1.0396	upregulated	ENSMUSG00000026442	Skipped exon (skipping)	brain, terminal
422	10127	476	998	6.05574	0.0522194	13.2538	0.000272032	0.014955	2.79763	5.31278	1.93367	769	381290	SE:S	Atp2b4	brain	terminal	1.93367	upregulated	ENSMUSG00000026463	Skipped exon (skipping)	brain, terminal
423	10143	4776	9999	777.981	0.00843919	15.9687	6.44e-05	0.00539986	23.3097	24.3083	0.273212	6592	22121	AFE	Rpl13a	brain	terminal	0.273212	upregulated	ENSMUSG00000074129	Alternative first exon	brain, terminal
424	10150	478	1002	44.3165	0.031328	12.2456	0.000466363	0.0202994	9.13293	10.7415	0.592837	773	68507	SE:S	Ppfia4	brain	terminal	0.592837	upregulated	ENSMUSG00000026458	Skipped exon (skipping)	brain, terminal
425	10157	4782	10011	25.8031	0.0241289	12.8017	0.000346297	0.016907	6.99502	9.02068	0.862692	6605	22342	RI:R	Lin7b	brain	terminal	0.862692	upregulated	ENSMUSG00000003872	Retained intron (retention)	brain, terminal
426	10165	4786	10019	22.1643	0.00829827	10.6997	0.00107151	0.034791	6.51205	8.38052	0.838916	6606	20637	A3SS:P	Snrnp70	brain	terminal	0.838916	upregulated	ENSMUSG00000063511	Alternative 3' splice site (proximal)	brain, terminal
427	10172	479	1004	41.6813	0.00713884	30.815	2.84e-08	9.19e-06	8.11912	10.6686	0.975762	773	68507	A5SS:P	Ppfia4	brain	terminal	0.975762	upregulated	ENSMUSG00000026458	Alternative 5' splice site (proximal)	brain, terminal
428	10180	4793	10032	7.25313	0.0201252	11.9711	0.00054033	0.0221876	2.93504	5.30479	1.7874	6616	19158	SE:S	Cyth2	brain	terminal	1.7874	upregulated	ENSMUSG00000003269	Skipped exon (skipping)	brain, terminal
429	10186	4796	10038	34.3528	0.0173397	14.302	0.000155701	0.0103798	8.39972	9.64018	0.485552	6621	27414	ALE	Sergef	brain	terminal	0.485552	upregulated	ENSMUSG00000030839	Alternative last exon	brain, terminal
430	10243	4833	10121	6.3545	0.0947092	10.3064	0.00132571	0.0402447	3.12333	5.46339	1.69525	6685	17304	AE	Mfge8	brain	terminal	1.69525	upregulated	ENSMUSG00000030605	Alternative end other than alternative last exon	brain, terminal
431	10297	4858	10171	95.2663	0.00448143	21.7295	3.14e-06	0.000537268	12.3331	14.0144	0.535276	6715	11775	RI:R	Ap3b2	brain	terminal	0.535276	upregulated	ENSMUSG00000062444	Retained intron (retention)	brain, terminal
432	10327	4871	10198	78.2686	0.0443704	13.0489	0.000303463	0.0158363	11.4655	13.1348	0.548256	6728	65098	A3SS:P	Zfand6	brain	terminal	0.548256	upregulated	ENSMUSG00000030629	Alternative 3' splice site (proximal)	brain, terminal
433	10344	4880	10215	5.15156	0.0276527	10.5559	0.00115818	0.0366288	2.35714	4.61267	2.00137	6744	66273	AFE	Aamdc	brain	terminal	2.00137	upregulated	ENSMUSG00000035642	Alternative first exon	brain, terminal
434	10449	4939	10338	801.035	0.00532608	12.8698	0.000333933	0.0165449	23.6917	24.2195	0.144307	6814	50781	SE:I	Dkk3	brain	terminal	0.144307	upregulated	ENSMUSG00000030772	Skipped exon (inclusion)	brain, terminal
435	10540	4990	10445	82.254	0.00433297	31.9928	1.55e-08	5.75e-06	11.3379	13.7412	0.782989	6869	11674	RI:R	Aldoa	brain	terminal	0.782989	upregulated	ENSMUSG00000030695	Retained intron (retention)	brain, terminal
436	10548	4993	10450	125.304	0.00416107	13.6673	0.000218227	0.0130326	13.9094	15.2602	0.412831	6869	11674	SE:I_A3SS:P	Aldoa	brain	terminal	0.412831	upregulated	ENSMUSG00000030695	Other	brain, terminal
437	10745	5095	10665	11.0504	0.0207645	11.5171	0.000689587	0.0259125	4.60384	6.4334	1.04719	6976	50767	RI:E	Pnpla6	brain	terminal	1.04719	upregulated	ENSMUSG00000004565	Retained intron (exclusion)	brain, terminal
438	10763	5105	10686	12.6165	0.0153092	12.2716	0.000459907	0.0201496	4.49088	6.64482	1.22747	6982	213027	SE:S_A3SS:D	Evi5l	brain	terminal	1.22747	upregulated	ENSMUSG00000011832	Other	brain, terminal
439	10789	5119	10714	23.6964	0.0271823	11.2556	0.00079385	0.0284453	6.61543	8.59148	0.873916	6996	54126	SE:S	Arhgef7	brain	terminal	0.873916	upregulated	ENSMUSG00000031511	Skipped exon (skipping)	brain, terminal
440	10791	512	1071	1691.92	0.00593638	13.376	0.000254862	0.0144465	26.4179	26.8901	0.127917	844	11758	RI:E	Prdx6	brain	terminal	0.127917	upregulated	ENSMUSG00000026701	Retained intron (exclusion)	brain, terminal
441	10925	520	1090	11.6109	0.0721915	10.7423	0.00104715	0.0344514	4.5428	6.79991	1.26733	846	103967	ALE	Dnm3	brain	terminal	1.26733	upregulated	ENSMUSG00000040265	Alternative last exon	brain, terminal
442	10967	522	1094	9.53493	0.0484146	28.8009	8.02e-08	2.06e-05	3.21816	6.74492	2.27757	846	103967	SE:I	Dnm3	brain	terminal	2.27757	upregulated	ENSMUSG00000040265	Skipped exon (inclusion)	brain, terminal
443	11001	5237	10957	8.27642	0.0958531	12.0436	0.000519717	0.0217398	2.95862	5.39755	1.81779	7134	17925	SE:S	Myo9b	brain	terminal	1.81779	upregulated	ENSMUSG00000004677	Skipped exon (skipping)	brain, terminal
444	11003	5238	10959	15.3599	0.051013	13.4791	0.000241233	0.0140307	4.79567	7.30719	1.33769	7134	17925	RI:E	Myo9b	brain	terminal	1.33769	upregulated	ENSMUSG00000004677	Retained intron (exclusion)	brain, terminal
445	11005	5239	10961	13.2016	0.0347771	10.0553	0.00151913	0.0440505	4.83185	6.7645	1.06133	7134	17925	RI:E	Myo9b	brain	terminal	1.06133	upregulated	ENSMUSG00000004677	Retained intron (exclusion)	brain, terminal
446	11067	5274	11031	71.8357	0.0216558	11.6963	0.000626246	0.024448	10.9918	12.5479	0.522138	7161	20467	AE	Sin3b	brain	terminal	0.522138	upregulated	ENSMUSG00000031622	Alternative end other than alternative last exon	brain, terminal
447	11143	5310	11105	11.1268	0.0284078	12.3865	0.000432455	0.0193443	4.43575	6.36385	1.12575	7204	68628	RI:E	Fbxw9	brain	terminal	1.12575	upregulated	ENSMUSG00000008167	Retained intron (exclusion)	brain, terminal
448	11159	5319	11123	11.3209	0.0276395	11.5296	0.000684984	0.0258362	4.50212	6.64132	1.21813	7219	74256	SE:S	Cyld	brain	terminal	1.21813	upregulated	ENSMUSG00000036712	Skipped exon (skipping)	brain, terminal
449	11244	5360	11205	26.3881	0.0382709	9.99224	0.00157201	0.045192	7.11327	8.89454	0.7581	7283	234699	RI:R_A3SS:P	Edc4	brain	terminal	0.7581	upregulated	ENSMUSG00000036270	Other	brain, terminal
450	11265	5370	11227	75.5656	0.0195394	12.6608	0.0003734	0.0177551	11.3908	13.0987	0.562127	7309	244654	A3SS:D	Mtss2	brain	terminal	0.562127	upregulated	ENSMUSG00000033763	Alternative 3' splice site (distal)	brain, terminal
451	11357	5420	11332	49.8713	0.00953414	20.6384	5.55e-06	0.000824523	8.81322	10.9133	0.77841	7360	66855	A3SS:D	Tcf25	brain	terminal	0.77841	upregulated	ENSMUSG00000001472	Alternative 3' splice site (distal)	brain, terminal
452	11358	5421	11333	108.122	0.0275232	10.5786	0.00114404	0.0363233	12.6972	14.4665	0.556118	7360	66855	A3SS:P	Tcf25	brain	terminal	0.556118	upregulated	ENSMUSG00000001472	Alternative 3' splice site (proximal)	brain, terminal
453	11378	5432	11355	10.0979	0.0336515	21.6089	3.34e-06	0.000559013	3.15998	6.1128	2.01509	7378	66566	AS	Ntpcr	brain	terminal	2.01509	upregulated	ENSMUSG00000031851	Alternative start other than alternative first exon	brain, terminal
454	11476	5483	11457	6.12232	0.031572	14.2165	0.000162936	0.0105808	3.12815	5.59088	1.76293	7499	23965	SE:S	Tenm3	brain	terminal	1.76293	upregulated	ENSMUSG00000031561	Skipped exon (skipping)	brain, terminal
455	11543	5517	11528	25.9256	0.0221217	11.5456	0.000679086	0.0257942	7.13009	9.0789	0.822575	7538	382056	A3SS:P	Crtc1	brain	terminal	0.822575	upregulated	ENSMUSG00000003575	Alternative 3' splice site (proximal)	brain, terminal
456	11660	5577	11654	525.894	0.00347801	13.4113	0.000250114	0.0143394	21.3625	22.1421	0.215726	7595	106529	SE:I	Tecr	brain	terminal	0.215726	upregulated	ENSMUSG00000031708	Skipped exon (inclusion)	brain, terminal
457	11825	5653	11807	9.67173	0.0273182	9.88307	0.00166806	0.0466175	4.23508	5.97654	1.06597	7674	320394	RI:R	Cenpt	brain	terminal	1.06597	upregulated	ENSMUSG00000036672	Retained intron (retention)	brain, terminal
458	11900	5697	11895	20.9165	0.0255729	12.4776	0.000411868	0.0186894	6.00411	8.14755	1.00223	7765	244668	SE:S	Sipa1l2	brain	terminal	1.00223	upregulated	ENSMUSG00000001995	Skipped exon (skipping)	brain, terminal
459	11964	5726	11954	21.4387	0.0106097	14.0529	0.000177741	0.0112156	6.42705	8.52609	0.940684	7814	15898	RI:R	Icam5	brain	terminal	0.940684	upregulated	ENSMUSG00000032174	Retained intron (retention)	brain, terminal
460	11973	5730	11961	27.6035	0.0452669	17.6035	2.72e-05	0.00278551	5.83341	8.54562	1.25758	7817	68682	SE:S	Slc44a2	brain	terminal	1.25758	upregulated	ENSMUSG00000057193	Skipped exon (skipping)	brain, terminal
461	12174	5850	12211	235.992	0.00486369	12.3848	0.000432851	0.0193443	17.1251	18.1909	0.307152	7966	20320	SE:S	Nptn	brain	terminal	0.307152	upregulated	ENSMUSG00000032336	Skipped exon (skipping)	brain, terminal
462	12196	5863	12240	459.82	0.0308533	13.6197	0.000223829	0.013257	19.9296	21.9213	0.554523	7972	18746	MXE	Pkm	brain	terminal	0.554523	upregulated	ENSMUSG00000032294	Mutually exclusive exons	brain, terminal
463	12238	5885	12286	23.8318	0.0145008	23.9703	9.78e-07	0.000206641	5.98669	8.7257	1.24789	8030	320528	A3SS:D	Vps13c	brain	terminal	1.24789	upregulated	ENSMUSG00000035284	Alternative 3' splice site (distal)	brain, terminal
464	12370	5953	12423	172.698	0.0105678	20.1621	7.12e-06	0.00101255	15.1392	16.872	0.513358	8155	235604	RI:R	Camkv	brain	terminal	0.513358	upregulated	ENSMUSG00000032936	Retained intron (retention)	brain, terminal
465	12378	5957	12431	31.8038	0.0156372	12.3345	0.000444656	0.0196324	7.67652	9.71735	0.820371	8155	235604	RI:R	Camkv	brain	terminal	0.820371	upregulated	ENSMUSG00000032936	Retained intron (retention)	brain, terminal
466	12485	6014	12545	27.066	0.0105604	22.0579	2.65e-06	0.000473978	7.11928	9.36676	0.938508	8180	107934	RI:E	Celsr3	brain	terminal	0.938508	upregulated	ENSMUSG00000023473	Retained intron (exclusion)	brain, terminal
467	12513	6028	12573	64.6539	0.0308581	44.5981	2.42e-11	1.94e-08	8.54443	12.1108	1.29239	8189	66940	AS	Shisa5	brain	terminal	1.29239	upregulated	ENSMUSG00000025647	Alternative start other than alternative first exon	brain, terminal
468	12524	6036	12591	258.282	0.0238193	11.2499	0.000796293	0.028482	17.1319	18.7872	0.475125	8198	17758	SE:I	Map4	brain	terminal	0.475125	upregulated	ENSMUSG00000032479	Skipped exon (inclusion)	brain, terminal
469	12530	6044	12611	431.309	0.0108387	18.3343	1.85e-05	0.00211311	19.9598	21.2843	0.369581	8200	29873	A5SS:D	Cspg5	brain	terminal	0.369581	upregulated	ENSMUSG00000032482	Alternative 5' splice site (distal)	brain, terminal
470	12538	6049	12621	16.6402	0.0206954	15.1401	9.98e-05	0.00753003	5.02944	7.37286	1.22069	8212	71268	S2E:S	Lrrfip2	brain	terminal	1.22069	upregulated	ENSMUSG00000032497	Two consecutive exons skipped:S	brain, terminal
471	12574	6070	12666	18.3913	0.0206014	10.5557	0.00115831	0.0366288	6.31485	7.63398	0.621097	8229	54214	SE:I	Golga4	brain	terminal	0.621097	upregulated	ENSMUSG00000038708	Skipped exon (inclusion)	brain, terminal
472	12629	610	1276	15.484	0.0583878	11.3426	0.000757478	0.0276355	5.07268	7.34821	1.18311	976	209630	SE:S	Frmd4a	brain	terminal	1.18311	upregulated	ENSMUSG00000026657	Skipped exon (skipping)	brain, terminal
473	12688	6126	12779	55.9565	0.0387517	11.0646	0.000879909	0.0300788	9.77373	11.8941	0.744048	8373	235106	SE:I_S2E:I	Ntm	brain	terminal	0.744048	upregulated	ENSMUSG00000059974	Other	brain, terminal
474	12689	6127	12780	41.879	0.0197684	29.7613	4.89e-08	1.34e-05	8.16482	10.5843	0.926778	8373	235106	SE:S	Ntm	brain	terminal	0.926778	upregulated	ENSMUSG00000059974	Skipped exon (skipping)	brain, terminal
475	12691	6128	12782	137.356	0.00409075	19.5478	9.81e-06	0.00127841	14.1035	15.6329	0.464235	8377	11804	SE:S	Aplp2	brain	terminal	0.464235	upregulated	ENSMUSG00000031996	Skipped exon (skipping)	brain, terminal
476	12734	6147	12821	24.1537	0.0113174	13.9559	0.000187146	0.0115903	6.73831	8.93086	0.949484	8392	64011	A5SS:D	Nrgn	brain	terminal	0.949484	upregulated	ENSMUSG00000053310	Alternative 5' splice site (distal)	brain, terminal
477	12738	6149	12826	19.2548	0.0179168	11.1511	0.000839819	0.0294098	5.9672	7.95943	0.942366	8400	235283	A5SS:D	Gramd1b	brain	terminal	0.942366	upregulated	ENSMUSG00000040111	Alternative 5' splice site (distal)	brain, terminal
478	12847	6200	12929	59.0014	0.0389981	12.9468	0.00032047	0.0162799	10.1068	12.1461	0.705138	8429	214597	RI:R	Sidt2	brain	terminal	0.705138	upregulated	ENSMUSG00000034908	Retained intron (retention)	brain, terminal
479	12864	6209	12946	13.7528	0.0141883	9.8275	0.00171922	0.047426	4.88454	6.71382	1.00351	8439	17967	SE:S	Ncam1	brain	terminal	1.00351	upregulated	ENSMUSG00000039542	Skipped exon (skipping)	brain, terminal
480	12924	6240	13012	33.7116	0.068042	12.7958	0.0003474	0.0169197	6.83916	8.99938	0.92802	8476	66812	A3SS:P	Ppcdc	brain	terminal	0.92802	upregulated	ENSMUSG00000063849	Alternative 3' splice site (proximal)	brain, terminal
481	12942	6250	13032	9.04976	0.0502339	10.3527	0.00129283	0.0394254	3.85038	5.50303	1.0933	8484	26968	AFE	Islr	brain	terminal	1.0933	upregulated	ENSMUSG00000037206	Alternative first exon	brain, terminal
482	12952	6255	13042	102.694	0.0210302	10.2189	0.00139006	0.0413843	12.8869	14.097	0.381212	8489	18007	SE:I	Neo1	brain	terminal	0.381212	upregulated	ENSMUSG00000032340	Skipped exon (inclusion)	brain, terminal
483	12953	6256	13043	41.7567	0.0118336	15.2623	9.36e-05	0.0071387	8.62939	10.3765	0.662095	8489	18007	SE:S	Neo1	brain	terminal	0.662095	upregulated	ENSMUSG00000032340	Skipped exon (skipping)	brain, terminal
484	12955	6257	13045	29.2637	0.0163473	17.871	2.36e-05	0.0024706	7.25619	9.45807	0.910405	8489	18007	A3SS:D	Neo1	brain	terminal	0.910405	upregulated	ENSMUSG00000032340	Alternative 3' splice site (distal)	brain, terminal
485	12964	6260	13052	45.8385	0.0248999	12.9974	0.000311917	0.0160485	9.66848	10.6096	0.342356	8495	102747	AFE	Lrrc49	brain	terminal	0.342356	upregulated	ENSMUSG00000047766	Alternative first exon	brain, terminal
486	12991	6272	13077	26.1726	0.0202464	14.4358	0.000145022	0.00979801	7.08675	9.12891	0.862068	8525	70549	A5SS:D	Tln2	brain	terminal	0.862068	upregulated	ENSMUSG00000052698	Alternative 5' splice site (distal)	brain, terminal
487	13000	6277	13086	17.4444	0.0181883	10.4569	0.00122193	0.0383113	5.82462	7.6377	0.879904	8535	21406	SE:S	Tcf12	brain	terminal	0.879904	upregulated	ENSMUSG00000032228	Skipped exon (skipping)	brain, terminal
488	13006	628	1312	29.2103	0.0106434	30.4562	3.41e-08	1.01e-05	7.01314	9.55803	1.06038	1011	74159	SE:S	Acbd5	brain	terminal	1.06038	upregulated	ENSMUSG00000026781	Skipped exon (skipping)	brain, terminal
489	13068	6311	13158	99.8564	0.0563563	15.6139	7.77e-05	0.00618562	12.2744	14.4754	0.69662	8596	11933	AFE	Atp1b3	brain	terminal	0.69662	upregulated	ENSMUSG00000032412	Alternative first exon	brain, terminal
490	13297	6440	13426	19.1988	0.02069	9.98673	0.00157672	0.0452081	6.47634	7.5982	0.524198	8779	19272	AS	Ptprk	brain	terminal	0.524198	upregulated	ENSMUSG00000019889	Alternative start other than alternative first exon	brain, terminal
491	13301	6442	13430	9.49695	0.0186585	14.7643	0.000121818	0.00857685	3.63815	6.01439	1.54357	8779	19272	SE:S	Ptprk	brain	terminal	1.54357	upregulated	ENSMUSG00000019889	Skipped exon (skipping)	brain, terminal
492	13343	6466	13478	2496.16	0.00513711	17.616	2.7e-05	0.00278157	29.6529	30.2168	0.151729	8847	19156	AS	Psap	brain	terminal	0.151729	upregulated	ENSMUSG00000004207	Alternative start other than alternative first exon	brain, terminal
493	13345	6467	13479	917.181	0.069508	11.6834	0.000630602	0.0245226	22.3847	25.4053	0.826368	8847	19156	SE:S	Psap	brain	terminal	0.826368	upregulated	ENSMUSG00000004207	Skipped exon (skipping)	brain, terminal
494	13363	6479	13505	9.94076	0.0161257	10.4522	0.001225	0.0383478	4.31069	6.40767	1.23478	8868	11735	A3SS:P	Ank3	brain	terminal	1.23478	upregulated	ENSMUSG00000069601	Alternative 3' splice site (proximal)	brain, terminal
495	13400	6495	13538	7.28994	0.0306493	10.7274	0.00105563	0.034597	3.67154	5.51857	1.24485	8888	20509	RI:E	Slc19a1	brain	terminal	1.24485	upregulated	ENSMUSG00000001436	Retained intron (exclusion)	brain, terminal
496	13439	6520	13594	17.8124	0.0134488	15.958	6.48e-05	0.00539986	5.51284	7.96804	1.19563	8911	625249	AFE	Gpx4	brain	terminal	1.19563	upregulated	ENSMUSG00000075706	Alternative first exon	brain, terminal
497	13611	6617	13797	30.2004	0.00995984	21.2704	3.99e-06	0.000645414	7.15955	9.73691	1.05946	9000	67972	SE:S_A5SS:D	Atp2b1	brain	terminal	1.05946	upregulated	ENSMUSG00000019943	Other	brain, terminal
498	13636	6629	13823	315.637	0.0112653	10.5143	0.00118453	0.0373138	18.8189	19.4314	0.173307	9019	53605	S2E:I	Nap1l1	brain	terminal	0.173307	upregulated	ENSMUSG00000058799	Two consecutive exons skipped:I	brain, terminal
499	13669	6645	13854	87.7886	0.0122957	12.8577	0.000336096	0.0166111	11.9563	13.6039	0.531568	9049	216439	SE:S_A3SS:D	Agap2	brain	terminal	0.531568	upregulated	ENSMUSG00000025422	Other	brain, terminal
500	13730	6675	13915	85.8353	0.0192622	14.6792	0.000127447	0.00887967	11.7911	13.6486	0.60072	9077	68094	SE:S	Smarcc2	brain	terminal	0.60072	upregulated	ENSMUSG00000025369	Skipped exon (skipping)	brain, terminal
501	13761	6690	13946	76.6175	0.0110833	13.2569	0.000271585	0.014955	11.378	12.509	0.376567	9090	64009	AFE	Syne1	brain	terminal	0.376567	upregulated	ENSMUSG00000096054	Alternative first exon	brain, terminal
502	13765	6692	13952	8.07267	0.0181676	9.80532	0.00174008	0.0478308	3.65902	5.74259	1.3801	9098	18537	AE	Pcmt1	brain	terminal	1.3801	upregulated	ENSMUSG00000019795	Alternative end other than alternative last exon	brain, terminal
503	13775	6697	13960	44.9368	0.0123997	10.7611	0.00103657	0.03438	9.48078	10.6387	0.42327	9102	70097	A5SS:D	Sash1	brain	terminal	0.42327	upregulated	ENSMUSG00000015305	Alternative 5' splice site (distal)	brain, terminal
504	13946	6798	14178	10.5123	0.0273812	21.5412	3.46e-06	0.000569605	2.45398	5.43379	2.38949	9316	216161	AS	Sbno2	brain	terminal	2.38949	upregulated	ENSMUSG00000035673	Alternative start other than alternative first exon	brain, terminal
505	14097	6869	14321	15.4548	0.0153979	17.0545	3.63e-05	0.00343464	4.94536	7.41342	1.29098	9467	67074	SE:S	Mon2	brain	terminal	1.29098	upregulated	ENSMUSG00000034602	Skipped exon (skipping)	brain, terminal
506	14101	6870	14323	19.7073	0.0234513	13.8093	0.000202334	0.0123405	5.86276	7.90347	0.974415	9467	67074	SE:S	Mon2	brain	terminal	0.974415	upregulated	ENSMUSG00000034602	Skipped exon (skipping)	brain, terminal
507	14255	6952	14491	37.6799	0.0636102	11.2625	0.000790898	0.0284141	7.94584	10.2023	0.882339	9531	11764	SE:S	Ap1b1	brain	terminal	0.882339	upregulated	ENSMUSG00000009090	Skipped exon (skipping)	brain, terminal
508	14283	697	1464	587.776	0.0218636	10.4299	0.00123989	0.0383945	21.6047	23.0813	0.407132	1046	56177	AFE	Olfm1	brain	terminal	0.407132	upregulated	ENSMUSG00000026833	Alternative first exon	brain, terminal
509	14360	7016	14629	170.132	0.0230903	13.9345	0.000189295	0.0116874	15.7005	16.3544	0.193554	9617	26420		Mapk9	brain	terminal	0.193554	upregulated	ENSMUSG00000020366	Other	brain, terminal
510	14366	7019	14635	96.3281	0.0435846	19.2417	1.15e-05	0.00143539	11.3974	14.1743	0.897239	9619	59044	ALE	Rnf130	brain	terminal	0.897239	upregulated	ENSMUSG00000020376	Alternative last exon	brain, terminal
511	14370	7020	14637	54.0664	0.0203307	30.1745	3.95e-08	1.12e-05	8.9452	11.8774	1.05494	9620	76795	SE:S	Tbc1d9b	brain	terminal	1.05494	upregulated	ENSMUSG00000036644	Skipped exon (skipping)	brain, terminal
512	14390	7037	14677	41.7187	0.0281168	10.2693	0.00135261	0.0408016	8.59158	10.3413	0.664704	9629	12750	RI:E	Clk4	brain	terminal	0.664704	upregulated	ENSMUSG00000020385	Retained intron (exclusion)	brain, terminal
513	14551	7114	14839	27.0787	0.0138706	11.9249	0.000553901	0.0225448	7.19933	9.16428	0.823854	9731	22318	RI:R	Vamp2	brain	terminal	0.823854	upregulated	ENSMUSG00000020894	Retained intron (retention)	brain, terminal
514	14632	7154	14923	39.6205	0.0185628	11.666	0.000636512	0.0246569	8.57203	10.39	0.690086	9759	50932	SE:S	Mink1	brain	terminal	0.690086	upregulated	ENSMUSG00000020827	Skipped exon (skipping)	brain, terminal
515	14696	7184	14983	22.488	0.03543	18.732	1.5e-05	0.00178615	6.22203	8.52652	1.04484	9796	215113	SE:S	Slc43a2	brain	terminal	1.04484	upregulated	ENSMUSG00000038178	Skipped exon (skipping)	brain, terminal
516	14718	7195	15005	46.1613	0.0139476	13.9257	0.00019018	0.011706	8.9991	10.9345	0.712517	9810	216963	SE:S	Git1	brain	terminal	0.712517	upregulated	ENSMUSG00000011877	Skipped exon (skipping)	brain, terminal
517	14720	7196	15007	19.0339	0.0814824	10.9547	0.000933684	0.0315409	5.47515	7.75646	1.12621	9812	360013	SE:S	Myo18a	brain	terminal	1.12621	upregulated	ENSMUSG00000000631	Skipped exon (skipping)	brain, terminal
518	14789	723	1516	47.6815	0.00624782	10.1845	0.00141623	0.0419764	9.56513	11.1285	0.562481	1073	20740	SE:S	Sptan1	brain	terminal	0.562481	upregulated	ENSMUSG00000057738	Skipped exon (skipping)	brain, terminal
519	14842	7260	15145	63.7959	0.00450144	24.2483	8.47e-07	0.000182716	10.2659	12.3622	0.718435	9881	18952	RI:E_A3SS:D	Septin4	brain	terminal	0.718435	upregulated	ENSMUSG00000020486	Other	brain, terminal
520	14961	7326	15277	4.65638	0.0395353	12.0441	0.000519563	0.0217398	2.07645	4.57352	2.34626	9981	19192	SE:S	Psme3	brain	terminal	2.34626	upregulated	ENSMUSG00000078652	Skipped exon (skipping)	brain, terminal
521	15009	735	1543	25.9197	0.0387108	19.837	8.43e-06	0.00116707	6.22976	8.32554	0.958632	1077	227696	AS	Phyhd1	brain	terminal	0.958632	upregulated	ENSMUSG00000079484	Alternative start other than alternative first exon	brain, terminal
522	15072	7389	15404	44.5458	0.01816	13.9889	0.000183892	0.0114241	8.97633	10.9226	0.717297	10083	53860	AS	Septin9	brain	terminal	0.717297	upregulated	ENSMUSG00000059248	Alternative start other than alternative first exon	brain, terminal
523	15186	7450	15531	32.2928	0.0141657	16.3619	5.23e-05	0.00462547	7.62791	9.68189	0.82843	10140	74302	SE:I_RI:R_A5SS:P_A3SS:P	Mtmr3	brain	terminal	0.82843	upregulated	ENSMUSG00000034354	Other	brain, terminal
524	15262	7492	15625	63.7739	0.0121091	12.5176	0.000403131	0.0185544	10.4689	11.7709	0.449796	10187	216558	AFE	Ugp2	brain	terminal	0.449796	upregulated	ENSMUSG00000001891	Alternative first exon	brain, terminal
525	15280	7500	15641	35.3177	0.0116234	21.8422	2.96e-06	0.000516514	7.9809	10.261	0.888653	10200	216613	SE:S	Ccdc85a	brain	terminal	0.888653	upregulated	ENSMUSG00000032878	Skipped exon (skipping)	brain, terminal
526	15385	7551	15745	11.8156	0.0237477	10.6244	0.00111602	0.0357734	4.48566	6.61842	1.21812	10287	67826	AFE	Snap47	brain	terminal	1.21812	upregulated	ENSMUSG00000009894	Alternative first exon	brain, terminal
527	15543	7630	15910	147.339	0.0126508	11.5316	0.000684214	0.0258362	14.8795	15.5968	0.215808	10357	24070	SE:I	Mpdu1	brain	terminal	0.215808	upregulated	ENSMUSG00000018761	Skipped exon (inclusion)	brain, terminal
528	15573	7650	15957	79.3628	0.00507903	11.7285	0.000615509	0.0242648	11.7731	13.1624	0.453237	10378	216874	A3SS:P	Camta2	brain	terminal	0.453237	upregulated	ENSMUSG00000040712	Alternative 3' splice site (proximal)	brain, terminal
529	15625	7678	16014	18.8089	0.0151318	9.75268	0.00179062	0.0487751	6.1229	7.67455	0.737557	10399	116905	RI:R	Dph1	brain	terminal	0.737557	upregulated	ENSMUSG00000078789	Retained intron (retention)	brain, terminal
530	15637	7685	16028	55.7817	0.017182	10.3806	0.00127345	0.0390718	10.3786	11.3937	0.354622	10409	67201	AFE	Glod4	brain	terminal	0.354622	upregulated	ENSMUSG00000017286	Alternative first exon	brain, terminal
531	15730	7737	16135	17.0978	0.0178291	49.7291	1.77e-12	1.97e-09	3.61676	8.01113	2.50054	10518	18023	AFE	Nfe2l1	brain	terminal	2.50054	upregulated	ENSMUSG00000038615	Alternative first exon	brain, terminal
532	15896	7825	16326	9.72078	0.0647713	12.0974	0.000504932	0.0213304	3.52219	5.80681	1.52917	10622	72149	SE:S_A5SS:D	Strada	brain	terminal	1.52917	upregulated	ENSMUSG00000069631	Other	brain, terminal
533	16073	7921	16528	18.8502	0.0155071	11.6225	0.000651578	0.0250951	6.08437	7.9836	0.890845	10712	19157	AFE	Cyth1	brain	terminal	0.890845	upregulated	ENSMUSG00000017132	Alternative first exon	brain, terminal
534	16182	7979	16647	31.835	0.0256949	10.6861	0.00107946	0.0349927	7.72189	9.5722	0.746205	10762	13528	SE:I	Dtnb	brain	terminal	0.746205	upregulated	ENSMUSG00000071454	Skipped exon (inclusion)	brain, terminal
535	16242	8006	16701	167.417	0.0159058	18.0919	2.1e-05	0.00229557	14.8932	16.65	0.522907	10791	18217	RI:R	Ntsr2	brain	terminal	0.522907	upregulated	ENSMUSG00000020591	Retained intron (retention)	brain, terminal
536	16249	8013	16714	18.7519	0.0151704	42.1959	8.26e-11	5.71e-08	4.76099	8.27903	1.78057	10801	211914	SE:S	Asap2	brain	terminal	1.78057	upregulated	ENSMUSG00000052632	Skipped exon (skipping)	brain, terminal
537	16316	8052	16797	71.4733	0.0226634	22.3065	2.32e-06	0.000425907	10.7062	13.1444	0.813891	10838	319504	SE:S	Nrcam	brain	terminal	0.813891	upregulated	ENSMUSG00000020598	Skipped exon (skipping)	brain, terminal
538	16320	8054	16801	56.2813	0.0158229	46.6136	8.65e-12	7.89e-09	8.96894	12.3876	1.21413	10838	319504	SE:S	Nrcam	brain	terminal	1.21413	upregulated	ENSMUSG00000020598	Skipped exon (skipping)	brain, terminal
539	16324	8062	16831	133.337	0.00555468	9.85695	0.00169191	0.0470221	14.3749	15.3237	0.288067	10838	319504	SE:S	Nrcam	brain	terminal	0.288067	upregulated	ENSMUSG00000020598	Skipped exon (skipping)	brain, terminal
540	16333	8067	16842	16.3893	0.0704939	10.0856	0.00149431	0.0435826	5.19248	7.28392	1.08165	10864	338320	SE:I_S2E:I	Mia2	brain	terminal	1.08165	upregulated	ENSMUSG00000021000	Other	brain, terminal
541	16502	8157	17029	511.761	0.00762437	30.1987	3.9e-08	1.12e-05	16.3863	17.7623	0.400052	11006	20716	SE:S_A5SS:D	Serpina3n	brain	terminal	0.400052	upregulated	ENSMUSG00000021091	Other	brain, terminal
542	16508	8159	17035	83.7225	0.00671152	16.4455	5.01e-05	0.00444548	12.0398	13.3029	0.408969	11013	18789	SE:I	Papola	brain	terminal	0.408969	upregulated	ENSMUSG00000021111	Skipped exon (inclusion)	brain, terminal
543	16521	8165	17048	19.093	0.0765048	20.21	6.94e-06	0.00100142	4.50396	8.55503	2.06342	11020	14026	AFE	Evl	brain	terminal	2.06342	upregulated	ENSMUSG00000021262	Alternative first exon	brain, terminal
544	16525	8167	17051	33.6587	0.0196399	12.2062	0.000476318	0.0205362	7.81408	9.71298	0.75901	11020	14026	SE:I_A5SS:P	Evl	brain	terminal	0.75901	upregulated	ENSMUSG00000021262	Other	brain, terminal
545	16598	8225	17194	73.1392	0.0153295	16.6183	4.57e-05	0.00413139	11.132	12.8891	0.583801	11042	17169	SE:S	Mark3	brain	terminal	0.583801	upregulated	ENSMUSG00000007411	Skipped exon (skipping)	brain, terminal
546	16764	8312	17392	429.265	0.00393767	10.8682	0.000978304	0.0326633	20.2681	21.1541	0.247029	11180	104001	AS	Rtn1	brain	terminal	0.247029	upregulated	ENSMUSG00000021087	Alternative start other than alternative first exon	brain, terminal
547	16788	8329	17428	23.0527	0.0136512	20.7516	5.23e-06	0.000783	6.19707	8.63873	1.10303	11206	105940408	ALE	Gm20498	brain	terminal	1.10303	upregulated	ENSMUSG00000021139	Alternative last exon	brain, terminal
548	16805	834	1742	56.6721	0.0118239	21.0953	4.37e-06	0.000695944	9.73622	11.9192	0.766382	1193	13427	SE:S	Dync1i2	brain	terminal	0.766382	upregulated	ENSMUSG00000027012	Skipped exon (skipping)	brain, terminal
549	16881	8382	17535	7.85058	0.028424	11.8395	0.000579889	0.0231794	3.40857	5.73484	1.58766	11292	217866	SE:I	Cdc42bpb	brain	terminal	1.58766	upregulated	ENSMUSG00000021279	Skipped exon (inclusion)	brain, terminal
550	17000	8444	17666	46.6159	0.00657591	12.0244	0.000525086	0.0218144	9.32974	10.9446	0.588103	11419	12890	AFE	Cplx2	brain	terminal	0.588103	upregulated	ENSMUSG00000025867	Alternative first exon	brain, terminal
551	17028	8457	17692	44.0691	0.00942071	15.8618	6.81e-05	0.00553555	9.17195	10.8096	0.601621	11430	26385	A3SS:P	Grk6	brain	terminal	0.601621	upregulated	ENSMUSG00000074886	Alternative 3' splice site (proximal)	brain, terminal
552	17044	8463	17706	467.044	0.0115074	87.3906	8.91e-21	3.57e-17	19.48	21.7813	0.642273	11446	18212	ALE	Ntrk2	brain	terminal	0.642273	upregulated	ENSMUSG00000055254	Alternative last exon	brain, terminal
553	17130	8503	17786	22.7363	0.0139509	10.5831	0.00114128	0.0362929	6.83504	8.36616	0.676027	11539	66254	RI:E	Dimt1	brain	terminal	0.676027	upregulated	ENSMUSG00000021692	Retained intron (exclusion)	brain, terminal
554	17205	8541	17865	14.3773	0.0409579	17.34	3.13e-05	0.00310473	5.0263	6.76769	0.941234	11595	100503142	A3SS:P	B230303A05Rik	brain	terminal	0.941234	upregulated	ENSMUSG00000113701	Alternative 3' splice site (proximal)	brain, terminal
555	17240	8559	17903	45.161	0.0121003	16.7758	4.21e-05	0.00390537	8.83911	10.79	0.725004	11633	107513	SE:S	Ssr1	brain	terminal	0.725004	upregulated	ENSMUSG00000021427	Skipped exon (skipping)	brain, terminal
556	17276	8575	17935	15.0775	0.0187448	11.6014	0.000659007	0.0252842	5.4359	7.16156	0.883028	11666	20354	AS	Sema4d	brain	terminal	0.883028	upregulated	ENSMUSG00000021451	Alternative start other than alternative first exon	brain, terminal
557	17284	8581	17949	126.288	0.0267877	20.8889	4.87e-06	0.000740092	12.9829	15.4077	0.749376	11674	74325	SE:S	Cltb	brain	terminal	0.749376	upregulated	ENSMUSG00000047547	Skipped exon (skipping)	brain, terminal
558	17363	8620	18029	347.859	0.0035545	20.1968	6.99e-06	0.00100142	18.898	19.9228	0.289148	11699	15387	A3SS:P	Hnrnpk	brain	terminal	0.289148	upregulated	ENSMUSG00000021546	Alternative 3' splice site (proximal)	brain, terminal
559	17466	8674	18139	9.97357	0.0383669	12.4811	0.000411099	0.0186894	4.18815	6.29547	1.26552	11863	286940	SE:S	Flnb	brain	terminal	1.26552	upregulated	ENSMUSG00000025278	Skipped exon (skipping)	brain, terminal
560	17484	8684	18158	17.3753	0.0275518	11.98	0.000537755	0.0221573	5.84844	7.77728	0.927832	11868	19270	SE:S	Ptprg	brain	terminal	0.927832	upregulated		Skipped exon (skipping)	brain, terminal
561	17503	8695	18183	59.0607	0.0321644	12.2327	0.000469599	0.0203961	10.6983	11.7106	0.348184	11883	105428	SE:I	Fam149b	brain	terminal	0.348184	upregulated	ENSMUSG00000039599	Skipped exon (inclusion)	brain, terminal
562	17518	8702	18196	22.1389	0.0114369	14.4606	0.000143124	0.00970245	6.3637	8.44922	0.941233	11884	218811	SE:S	Sec24c	brain	terminal	0.941233	upregulated	ENSMUSG00000039367	Skipped exon (skipping)	brain, terminal
563	17564	8722	18237	128.792	0.0266668	63.5543	1.56e-15	3.13e-12	10.5549	15.0617	1.46114	11896	20088	SE:S_S2E:S_A5SS:D	Rps24	brain	terminal	1.46114	upregulated	ENSMUSG00000025290	Other	brain, terminal
564	17568	8724	18242	29.5439	0.0350216	12.5227	0.000402038	0.0185544	7.52467	9.25715	0.713002	11897	328365	AS	Zmiz1	brain	terminal	0.713002	upregulated	ENSMUSG00000007817	Alternative start other than alternative first exon	brain, terminal
565	17624	8751	18298	57.8671	0.0159811	11.415	0.000728535	0.0269719	10.8073	11.4778	0.231252	11933	239017	SE:I	Ogdhl	brain	terminal	0.231252	upregulated	ENSMUSG00000021913	Skipped exon (inclusion)	brain, terminal
566	17638	8761	18319	76.7237	0.0146325	11.5431	0.000680012	0.0257942	11.6496	12.8577	0.397299	11952	16709	SE:I	Ktn1	brain	terminal	0.397299	upregulated	ENSMUSG00000021843	Skipped exon (inclusion)	brain, terminal
567	17760	8821	18439	16.582	0.019872	12.6732	0.000370927	0.0177551	5.50934	7.18	0.84953	11987	16391	A5SS:D	Irf9	brain	terminal	0.84953	upregulated	ENSMUSG00000002325	Alternative 5' splice site (distal)	brain, terminal
568	17793	8836	18472	478.716	0.00648194	11.9852	0.000536249	0.0221573	20.6704	21.5054	0.232139	12030	56471	SE:S	Stmn4	brain	terminal	0.232139	upregulated	ENSMUSG00000022044	Skipped exon (skipping)	brain, terminal
569	17802	884	1843	9.12794	0.0541574	11.2665	0.000789168	0.0284141	3.6322	5.44694	1.23623	1276	18508	SE:I	Pax6	brain	terminal	1.23623	upregulated	ENSMUSG00000027168	Skipped exon (inclusion)	brain, terminal
570	17873	8885	18583	12.8195	0.0130851	27.8218	1.33e-07	3.26e-05	4.08458	7.37352	1.85645	12116	27062	SE:I	Cadps	brain	terminal	1.85645	upregulated	ENSMUSG00000054423	Skipped exon (inclusion)	brain, terminal
571	17904	8902	18617	32.9044	0.0316267	34.0145	5.47e-09	2.24e-06	6.61646	10.129	1.46139	12134	11750	SE:S	Anxa7	brain	terminal	1.46139	upregulated	ENSMUSG00000021814	Skipped exon (skipping)	brain, terminal
572	17924	8917	18651	93.0972	0.00953024	22.6256	1.97e-06	0.000376171	12.3173	13.9302	0.514269	12138	12325	SE:S	Camk2g	brain	terminal	0.514269	upregulated	ENSMUSG00000021820	Skipped exon (skipping)	brain, terminal
573	17987	8956	18738	7.45911	0.158483	11.8328	0.000581978	0.0232166	3.08982	5.2791	1.62019	12168	71838	AE	Phf7	brain	terminal	1.62019	upregulated	ENSMUSG00000021902	Alternative end other than alternative last exon	brain, terminal
574	18012	8972	18775	104.51	0.0476775	14.0121	0.000181637	0.0113898	12.5729	14.576	0.629894	12203	218952	SE:S	Fermt2	brain	terminal	0.629894	upregulated	ENSMUSG00000037712	Skipped exon (skipping)	brain, terminal
575	18043	8987	18806	893.975	0.0113938	60.8022	6.31e-15	1.15e-11	23.0911	25.68	0.706688	12231	29811	SE:S	Ndrg2	brain	terminal	0.706688	upregulated	ENSMUSG00000004558	Skipped exon (skipping)	brain, terminal
576	18119	9021	18878	78.9796	0.0206776	13.1302	0.000290567	0.0156314	12.0408	12.8064	0.250063	12263	85308	S2E:I	Emc9	brain	terminal	0.250063	upregulated	ENSMUSG00000022217	Two consecutive exons skipped:I	brain, terminal
577	18159	904	1883	13.5874	0.126432	14.82	0.000118273	0.00841586	4.32466	6.51894	1.28041	1333	12335	AS	Capn3	brain	terminal	1.28041	upregulated	ENSMUSG00000079110	Alternative start other than alternative first exon	brain, terminal
578	18187	906	1886	11.2608	0.0459002	25.7031	3.98e-07	9.29e-05	3.60426	6.48956	1.81491	1333	12335	SE:S	Capn3	brain	terminal	1.81491	upregulated	ENSMUSG00000079110	Skipped exon (skipping)	brain, terminal
579	18190	9062	18962	8.89797	0.0405744	13.3794	0.000254405	0.0144465	3.13636	5.54384	1.72866	12349	213053	A3SS:P	Slc39a14	brain	terminal	1.72866	upregulated	ENSMUSG00000022094	Alternative 3' splice site (proximal)	brain, terminal
580	18239	9089	19016	7.54516	0.0315006	10.3937	0.00126448	0.0389756	3.60043	5.74312	1.42871	12396	105689	SE:S	Mycbp2	brain	terminal	1.42871	upregulated	ENSMUSG00000033004	Skipped exon (skipping)	brain, terminal
581	18275	9112	19065	10.2945	0.024636	10.1375	0.00145281	0.0427415	4.40112	6.47117	1.20341	12418	105445	AFE	Dock9	brain	terminal	1.20341	upregulated	ENSMUSG00000025558	Alternative first exon	brain, terminal
582	18328	9136	19115	11.3877	0.0249992	18.1891	2e-05	0.00224218	4.09905	6.76536	1.56296	12474	17181	AS	Matn2	brain	terminal	1.56296	upregulated	ENSMUSG00000022324	Alternative start other than alternative first exon	brain, terminal
583	18357	9158	19161	16.7736	0.0259292	15.8621	6.81e-05	0.00553555	5.70285	7.51642	0.893027	12519	19296	ALE	Pvt1	brain	terminal	0.893027	upregulated	ENSMUSG00000097039	Alternative last exon	brain, terminal
584	18423	9198	19245	11.1699	0.0430156	18.1472	2.04e-05	0.00225428	4.04796	6.32383	1.38288	12549	223658	RI:E	Mroh1	brain	terminal	1.38288	upregulated	ENSMUSG00000022558	Retained intron (exclusion)	brain, terminal
585	18426	9199	19247	9.89459	0.038984	9.89446	0.00165777	0.0465242	4.2462	6.14839	1.14822	12549	223658	SE:I_A5SS:P	Mroh1	brain	terminal	1.14822	upregulated	ENSMUSG00000022558	Other	brain, terminal
586	18477	9221	19291	11.5405	0.0155987	11.49	0.000699728	0.0260814	4.54898	6.76334	1.24563	12553	16581	SE:S	Kifc2	brain	terminal	1.24563	upregulated	ENSMUSG00000004187	Skipped exon (skipping)	brain, terminal
587	18516	9239	19328	42.202	0.0104436	12.1998	0.000477942	0.0205362	9.18591	10.5666	0.510519	12568	106039	RI:R	Gga1	brain	terminal	0.510519	upregulated	ENSMUSG00000033128	Retained intron (retention)	brain, terminal
588	18520	9240	19330	43.3747	0.0114132	10.7502	0.00104267	0.0344514	9.30061	10.6808	0.50681	12568	102466210	RI:R	Mir6955	brain	terminal	0.50681	upregulated	ENSMUSG00000099267	Retained intron (retention)	brain, terminal
589	18537	9250	19349	66.9568	0.0816943	45.817	1.3e-11	1.09e-08	7.62058	12.9391	1.95138	12585	20972	ALE	Syngr1	brain	terminal	1.95138	upregulated	ENSMUSG00000022415	Alternative last exon	brain, terminal
590	18619	9297	19448	9.30697	0.0204803	12.7859	0.000349244	0.0169683	3.53342	5.7981	1.51493	12655	223828	SE:I	Pphln1	brain	terminal	1.51493	upregulated	ENSMUSG00000036167	Skipped exon (inclusion)	brain, terminal
591	18711	936	1952	106.716	0.00660583	19.7916	8.64e-06	0.00118695	12.7438	14.2356	0.47011	1377	20515	A3SS:D	Slc20a1	brain	terminal	0.47011	upregulated	ENSMUSG00000027397	Alternative 3' splice site (distal)	brain, terminal
592	18791	940	1959	32.95	0.0315778	12.666	0.000372366	0.0177551	7.21178	9.38127	0.901488	1378	19261	S2E:S	Sirpa	brain	terminal	0.901488	upregulated	ENSMUSG00000037902	Two consecutive exons skipped:S	brain, terminal
593	18853	9434	19741	70.6384	0.0313552	11.9424	0.000548719	0.0223793	10.845	12.5885	0.586471	12842	66656	S2E:S	Eef1d	brain	terminal	0.586471	upregulated	ENSMUSG00000055762	Two consecutive exons skipped:S	brain, terminal
594	18856	9435	19745	50.4133	0.0217708	11.2609	0.000791562	0.0284141	9.90067	11.1035	0.428839	12844	22122	A5SS:D	Gfus	brain	terminal	0.428839	upregulated	ENSMUSG00000022570	Alternative 5' splice site (distal)	brain, terminal
595	19022	9516	19912	233.157	0.00698442	31.824	1.69e-08	6.16e-06	16.6972	18.2682	0.45392	12909	67040	RI:R_A3SS:P	Ddx17	brain	terminal	0.45392	upregulated	ENSMUSG00000055065	Other	brain, terminal
596	19068	9544	19973	86.6283	0.0162453	16.072	6.1e-05	0.005163	12.0244	13.0217	0.324588	12935	17939	SE:I	Naga	brain	terminal	0.324588	upregulated	ENSMUSG00000022453	Skipped exon (inclusion)	brain, terminal
597	19079	9552	19989	10.4858	0.0226463	14.2205	0.000162591	0.0105808	3.96424	6.45884	1.51381	12941	73826	SE:S	Poldip3	brain	terminal	1.51381	upregulated	ENSMUSG00000041815	Skipped exon (skipping)	brain, terminal
598	19086	9555	19996	78.3743	0.0196626	16.0007	6.33e-05	0.00533836	11.1931	13.0215	0.605183	12944	23970	SE:I	Pacsin2	brain	terminal	0.605183	upregulated	ENSMUSG00000016664	Skipped exon (inclusion)	brain, terminal
599	19171	9595	20075	163.374	0.0188921	11.0679	0.000878346	0.0300766	15.4352	16.2614	0.245443	12980	77980	SE:S	Sbf1	brain	terminal	0.245443	upregulated	ENSMUSG00000036529	Skipped exon (skipping)	brain, terminal
600	19244	9634	20161	9.75842	0.0306449	12.662	0.000373167	0.0177551	4.29859	5.99245	1.02925	13014	56233	SE:S_A5SS:D	Hdac7	brain	terminal	1.02925	upregulated	ENSMUSG00000022475	Other	brain, terminal
601	19288	9657	20207	16.5233	0.0210444	12.203	0.000477121	0.0205362	5.1154	7.2834	1.12779	13040	71949	SE:S	Cers5	brain	terminal	1.12779	upregulated	ENSMUSG00000023021	Skipped exon (skipping)	brain, terminal
602	19328	968	2016	61.1384	0.0131365	9.78073	0.00176351	0.0483422	10.5855	11.5033	0.318101	1396	228608	RI:E	Smox	brain	terminal	0.318101	upregulated	ENSMUSG00000027333	Retained intron (exclusion)	brain, terminal
603	19363	9696	20287	66.9597	0.00443752	10.7843	0.00102364	0.0340073	11.0456	12.4023	0.455981	13083	17237	SE:I_S2E:I_A3SS:P	Mgrn1	brain	terminal	0.455981	upregulated	ENSMUSG00000022517	Other	brain, terminal
604	19418	9725	20348	31.199	0.0228543	16.3173	5.36e-05	0.00471488	8.18017	9.24704	0.427146	13099	72555	SE:I	Shisa9	brain	terminal	0.427146	upregulated	ENSMUSG00000022494	Skipped exon (inclusion)	brain, terminal
605	19435	9733	20363	14.914	0.0162325	10.5012	0.001193	0.0375214	5.29832	7.21374	0.986927	13105	93734	AFE	Mpv17l	brain	terminal	0.986927	upregulated	ENSMUSG00000022679	Alternative first exon	brain, terminal
606	19501	9769	20436	7.14315	0.0375533	9.89471	0.00165754	0.0465242	3.26696	5.33967	1.49026	13128	72315	SE:S_S2E:S_RI:E_A5SS:D_A3SS:D	Ccdc74a	brain	terminal	1.49026	upregulated	ENSMUSG00000041617	Other	brain, terminal
607	19596	9811	20522	31.9147	0.00802095	10.0302	0.00153998	0.0445905	7.93344	9.61967	0.672875	13155	78408	A5SS:P	Fam131a	brain	terminal	0.672875	upregulated	ENSMUSG00000050821	Alternative 5' splice site (proximal)	brain, terminal
608	19712	9872	20647	8.60487	0.0456629	15.1473	9.94e-05	0.00752985	3.45121	5.82916	1.60207	13185	70144	SE:S	Lrch3	brain	terminal	1.60207	upregulated	ENSMUSG00000022801	Skipped exon (skipping)	brain, terminal
609	19760	9896	20695	11.4657	0.0227609	11.358	0.00075125	0.0274883	4.5578	6.33383	1.02779	13263	74112	RI:E	Usp16	brain	terminal	1.02779	upregulated	ENSMUSG00000025616	Retained intron (exclusion)	brain, terminal
610	19835	993	2067	58.9343	0.00506099	13.7932	0.000204071	0.0124088	10.2908	11.9771	0.582482	1446	14225	SE:I	Fkbp1a	brain	terminal	0.582482	upregulated	ENSMUSG00000032966	Skipped exon (inclusion)	brain, terminal
611	19898	997	2075	30.9195	0.0231138	24.7131	6.65e-07	0.000149999	7.1186	9.8179	1.10844	1454	14950	SE:S	H13	brain	terminal	1.10844	upregulated	ENSMUSG00000019188	Skipped exon (skipping)	brain, terminal
612	19934	9989	20889	54.1337	0.00596634	17.6773	2.62e-05	0.00270716	9.87316	11.8307	0.686057	13379	18951	RI:R	Septin5	brain	terminal	0.686057	upregulated	ENSMUSG00000072214	Retained intron (retention)	brain, terminal
0	14129	8231	17157	102.568	0.0268845	18.3677	1.82e-05	0.0338925	12.3781	10.5568	-0.707368	12046	19395	RI:R	Rasgrp2	blood	4 wpi	0.707368	downregulated	ENSMUSG00000032946	Retained intron (retention)	blood, 4 wpi
1	11816	7660	16810	112.016	0.0793188	21.1503	4.25e-06	0.0308685	11.3825	8.68543	-1.22239	12601	73656	RI:E	Ms4a6c	blood	14 wpi	1.22239	downregulated	ENSMUSG00000079419	Retained intron (exclusion)	blood, 14 wpi
2	6643	5061	11283	6.44629	0.0950658	21.0315	4.52e-06	0.0227708	4.75488	2.63345	-1.84849	10937	65246	AFE	Xpo7	blood	18 wpi	1.84849	downregulated	ENSMUSG00000022100	Alternative first exon	blood, 18 wpi
3	6670	4550	9514	45.5612	0.0315888	24.1792	8.78e-07	0.0151412	8.96519	7.48049	-0.648052	7200	67177	RI:E	Cdt1	spleen	14 wpi	0.648052	downregulated	ENSMUSG00000006585	Retained intron (exclusion)	spleen, 14 wpi
4	3567	2799	5705	30.393	0.0403131	17.2036	3.36e-05	0.0391312	8.0038	6.72465	-0.603495	4839	17220	RI:E	Mcm7	spleen	16 wpi	0.603495	downregulated	ENSMUSG00000029730	Retained intron (exclusion)	spleen, 16 wpi
5	16729	9434	19322	26.2067	0.056432	17.6218	2.69e-05	0.0391312	7.67637	6.38886	-0.62719	14941	271564	RI:E	Vps13a	spleen	16 wpi	0.62719	downregulated	ENSMUSG00000046230	Retained intron (exclusion)	spleen, 16 wpi
6	17186	9653	19763	282.371	0.024312	17.0685	3.61e-05	0.0391312	16.6128	15.3716	-0.411475	15352	19652	RI:E	Rbm3	spleen	16 wpi	0.411475	downregulated	ENSMUSG00000031167	Retained intron (exclusion)	spleen, 16 wpi
7	3292	5082	12979	101.361	0.00373371	19.365	1.08e-05	0.0344689	15.0948	13.7281	-0.398584	10941	17904	SE:I_S2E:I_A3SS:P	Myl6	muscle	4 wpi	0.398584	downregulated	ENSMUSG00000090841	Other	muscle, 4 wpi
8	3094	2870	6498	11.3088	0.0678833	22.294	2.34e-06	0.00656704	6.19777	3.99481	-1.43844	5191	13170	A5SS:P	Dbp	muscle	8 wpi	1.43844	downregulated	ENSMUSG00000059824	Alternative 5' splice site (proximal)	muscle, 8 wpi
9	7157	5396	12118	98.4238	0.0263614	31.2633	2.25e-08	0.000128196	13.0757	11.5602	-0.609079	9719	20384	A3SS:D	Srsf5	muscle	8 wpi	0.609079	downregulated	ENSMUSG00000021134	Alternative 3' splice site (distal)	muscle, 8 wpi
10	136	1075	2218	638.921	0.0204225	13.0832	0.000297954	0.0246341	26.208	24.3093	-0.419257	1518	13429	RI:E	Dnm1	brain	8 wpi	0.419257	downregulated	ENSMUSG00000026825	Retained intron (exclusion)	brain, 8 wpi
11	138	1076	2220	49.7391	0.00613807	10.9325	0.000944898	0.0458829	11.5336	9.7025	-0.593989	1518	13429	AFE	Dnm1	brain	8 wpi	0.593989	downregulated	ENSMUSG00000026825	Alternative first exon	brain, 8 wpi
12	149	1080	2229	259.417	0.00204145	12.0033	0.000531076	0.0347738	20.0974	19.0165	-0.254865	1523	20910	SE:I	Stxbp1	brain	8 wpi	0.254865	downregulated	ENSMUSG00000026797	Skipped exon (inclusion)	brain, 8 wpi
13	321	1162	2393	56.4639	0.0264289	11.2109	0.000813199	0.0426596	12.2416	10.3059	-0.602978	1655	104418	RI:R	Dgkz	brain	8 wpi	0.602978	downregulated	ENSMUSG00000040479	Retained intron (retention)	brain, 8 wpi
14	460	1227	2528	83.0939	0.0101014	11.3958	0.000736086	0.0401402	13.8929	12.1863	-0.485105	1775	241638	RI:R	Lzts3	brain	8 wpi	0.485105	downregulated	ENSMUSG00000037703	Retained intron (retention)	brain, 8 wpi
15	504	1247	2566	25.095	0.0179917	46.4319	9.49e-12	2.84e-08	9.63217	6.32623	-1.34419	1823	241727	RI:R	Snph	brain	8 wpi	1.34419	downregulated	ENSMUSG00000027457	Retained intron (retention)	brain, 8 wpi
16	826	1412	2903	96.1339	0.00802955	11.8521	0.000575975	0.0358769	14.2808	13.0132	-0.350912	2104	74200	RI:R_A3SS:P	Khdc4	brain	8 wpi	0.350912	downregulated	ENSMUSG00000028060	Other	brain, 8 wpi
17	991	1492	3070	16.499	0.0254481	20.8132	5.06e-06	0.00151398	7.52572	5.18002	-1.15246	2230	229725	A5SS:D	Clcc1	brain	8 wpi	1.15246	downregulated	ENSMUSG00000027884	Alternative 5' splice site (distal)	brain, 8 wpi
18	1125	1555	3200	141.777	0.00915279	18.139	2.05e-05	0.00409348	16.3592	15.3367	-0.262189	2412	56706	RI:E	Ccnl1	brain	8 wpi	0.262189	downregulated	ENSMUSG00000027829	Retained intron (exclusion)	brain, 8 wpi
19	1129	1557	3204	168.798	0.0103854	12.507	0.000405423	0.0289534	17.1806	16.3856	-0.198671	2412	56706	RI:E	Ccnl1	brain	8 wpi	0.198671	downregulated	ENSMUSG00000027829	Retained intron (exclusion)	brain, 8 wpi
20	1165	1575	3243	15.7606	0.0165875	16.0349	6.22e-05	0.00885472	7.52734	5.24682	-1.11442	2435	229473	SE:S	Tmem131l	brain	8 wpi	1.11442	downregulated	ENSMUSG00000033767	Skipped exon (skipping)	brain, 8 wpi
21	1196	1589	3272	54.0631	0.017349	10.9831	0.000919448	0.0453122	11.7582	10.3616	-0.440239	2447	229503	RI:R	Rrnad1	brain	8 wpi	0.440239	downregulated	ENSMUSG00000004896	Retained intron (retention)	brain, 8 wpi
22	1200	1590	3274	195.773	0.00246212	15.4118	8.64e-05	0.0114886	18.4981	17.2366	-0.307345	2448	12032	RI:R	Bcan	brain	8 wpi	0.307345	downregulated	ENSMUSG00000004892	Retained intron (retention)	brain, 8 wpi
23	1206	1593	3280	219.46	0.0130408	17.6187	2.7e-05	0.00519656	19.5214	17.5226	-0.480521	2448	12032	RI:R	Bcan	brain	8 wpi	0.480521	downregulated	ENSMUSG00000004892	Retained intron (retention)	brain, 8 wpi
24	1246	1613	3321	112.242	0.00932184	24.96	5.85e-07	0.000262531	15.5355	13.7918	-0.464654	2467	360213	RI:R	Trim46	brain	8 wpi	0.464654	downregulated	ENSMUSG00000042766	Retained intron (retention)	brain, 8 wpi
25	1278	1628	3351	36.5846	0.00973521	14.843	0.000116842	0.0138825	10.2723	8.36802	-0.679204	2479	54667	RI:R	Atp8b2	brain	8 wpi	0.679204	downregulated	ENSMUSG00000060671	Retained intron (retention)	brain, 8 wpi
26	1308	1641	3377	35.7112	0.00651247	12.737	0.000358488	0.0265636	10.1804	8.26319	-0.689381	2491	66511	RI:R	Chtop	brain	8 wpi	0.689381	downregulated	ENSMUSG00000001017	Retained intron (retention)	brain, 8 wpi
27	1426	17	34	68.9648	0.0408477	14.0463	0.000178366	0.0182463	13.45	10.9605	-0.737549	33	13518	SE:I	Dst	brain	8 wpi	0.737549	downregulated	ENSMUSG00000026131	Skipped exon (inclusion)	brain, 8 wpi
28	1512	1740	3582	46.4503	0.0140835	11.0671	0.000878708	0.0445023	10.7325	9.67299	-0.352978	2635	54673	SE:I	Sh3glb1	brain	8 wpi	0.352978	downregulated	ENSMUSG00000037062	Skipped exon (inclusion)	brain, 8 wpi
29	1579	1773	3650	356.779	0.0108073	21.958	2.79e-06	0.000961489	22.3894	20.5787	-0.415016	2692	66625	RI:R	Pnisr	brain	8 wpi	0.415016	downregulated	ENSMUSG00000028248	Retained intron (retention)	brain, 8 wpi
30	1581	1774	3654	53.8018	0.0203771	11.7331	0.000613974	0.0365957	11.7162	9.65331	-0.666636	2692	66625	RI:R	Pnisr	brain	8 wpi	0.666636	downregulated	ENSMUSG00000028248	Retained intron (retention)	brain, 8 wpi
31	1708	1847	3805	37.2604	0.00623874	10.7712	0.00103091	0.0476689	10.3105	8.5404	-0.625779	2862	72475	A3SS:P	Ssbp3	brain	8 wpi	0.625779	downregulated	ENSMUSG00000061887	Alternative 3' splice site (proximal)	brain, 8 wpi
32	1820	19	37	105.448	0.0124383	15.1357	0.000100052	0.0125527	15.2696	13.495	-0.477707	36	226970	AS	Arhgef4	brain	8 wpi	0.477707	downregulated	ENSMUSG00000037509	Alternative start other than alternative first exon	brain, 8 wpi
33	1831	1903	3918	187.308	0.00726597	14.0183	0.000181039	0.0183504	18.0442	17.1546	-0.217997	2958	54383	A5SS:P	Phc2	brain	8 wpi	0.217997	downregulated	ENSMUSG00000028796	Alternative 5' splice site (proximal)	brain, 8 wpi
34	2406	2181	4480	1075.76	0.0102034	16.4509	4.99e-05	0.00752731	29.4521	27.2592	-0.475374	3371	26562	SE:I_A3SS:P	Ncdn	brain	8 wpi	0.475374	downregulated	ENSMUSG00000028833	Other	brain, 8 wpi
35	2418	2187	4493	1514.63	0.00709933	20.3012	6.62e-06	0.00177158	31.5338	30.4477	-0.233013	3379	15444	SE:I_S2E:I	Hpca	brain	8 wpi	0.233013	downregulated	ENSMUSG00000028785	Other	brain, 8 wpi
36	2459	2205	4528	110.365	0.00873527	16.6502	4.49e-05	0.00698401	15.1606	14.0121	-0.306762	3398	19273	RI:E	Ptpru	brain	8 wpi	0.306762	downregulated	ENSMUSG00000028909	Retained intron (exclusion)	brain, 8 wpi
37	2606	2276	4675	22.2791	0.0997827	10.6343	0.00111011	0.0488147	8.84572	6.24414	-1.10281	3504	230917	RI:R	Tmem201	brain	8 wpi	1.10281	downregulated	ENSMUSG00000044700	Retained intron (retention)	brain, 8 wpi
38	2608	2277	4677	25.9783	0.0211233	20.1717	7.08e-06	0.00181437	9.43051	6.828	-1.03689	3504	230917	RI:R	Tmem201	brain	8 wpi	1.03689	downregulated	ENSMUSG00000044700	Retained intron (retention)	brain, 8 wpi
39	2658	2299	4723	78.8901	0.0160815	28.7664	8.17e-08	7.33e-05	14.0063	11.6867	-0.665807	3532	76580	RI:R	Mib2	brain	8 wpi	0.665807	downregulated	ENSMUSG00000029060	Retained intron (retention)	brain, 8 wpi
40	2770	2355	4838	55.0617	0.0106327	23.9375	9.95e-07	0.00037986	12.1555	10.0934	-0.648266	3586	100910	RI:R	Chpf2	brain	8 wpi	0.648266	downregulated	ENSMUSG00000038181	Retained intron (retention)	brain, 8 wpi
41	2835	2388	4904	9.35511	0.0375862	14.3611	0.000150891	0.0161139	5.6876	2.96981	-1.93431	3621	19046	S2E:S	Ppp1cb	brain	8 wpi	1.93431	downregulated	ENSMUSG00000014956	Two consecutive exons skipped:S	brain, 8 wpi
42	2882	2408	4945	446.112	0.00562204	13.5984	0.00022638	0.0210439	23.2527	22.6005	-0.14696	3648	269643	A5SS:D	Ppp2r2c	brain	8 wpi	0.14696	downregulated	ENSMUSG00000029120	Alternative 5' splice site (distal)	brain, 8 wpi
43	2995	2466	5064	45.2127	0.00857426	15.0681	0.000103699	0.0127428	10.8375	8.9053	-0.660411	3773	72392	RI:R	Tmem175	brain	8 wpi	0.660411	downregulated	ENSMUSG00000013495	Retained intron (retention)	brain, 8 wpi
44	3012	2474	5079	69.2215	0.00709804	10.6684	0.00108978	0.0485969	12.6613	11.4186	-0.370564	3782	231600	RI:E	Chfr	brain	8 wpi	0.370564	downregulated	ENSMUSG00000014668	Retained intron (exclusion)	brain, 8 wpi
45	3179	2558	5251	63.498	0.0134666	14.322	0.000154052	0.0162579	12.8121	10.7462	-0.625438	3929	381677	AFE	Vgf	brain	8 wpi	0.625438	downregulated	ENSMUSG00000037428	Alternative first exon	brain, 8 wpi
46	3441	2676	5489	65.2098	0.0123181	11.4791	0.000703846	0.0389744	12.5978	11.1199	-0.445071	4108	100855	AS	Tbc1d14	brain	8 wpi	0.445071	downregulated	ENSMUSG00000029192	Alternative start other than alternative first exon	brain, 8 wpi
47	3690	2804	5768	15.2	0.0165022	16.6902	4.4e-05	0.00698401	7.75555	5.0771	-1.30858	4286	19894	RI:R	Rph3a	brain	8 wpi	1.30858	downregulated	ENSMUSG00000029608	Retained intron (retention)	brain, 8 wpi
48	3770	2847	5856	146.816	0.00790449	34.0266	5.44e-09	8.87e-06	17.4141	15.0047	-0.612022	4313	19679	RI:R	Pitpnm2	brain	8 wpi	0.612022	downregulated	ENSMUSG00000029406	Retained intron (retention)	brain, 8 wpi
49	3890	2911	5996	73.6302	0.00605587	17.3395	3.13e-05	0.00567931	13.3733	11.6888	-0.490317	4379	21343	RI:R	Taf6	brain	8 wpi	0.490317	downregulated	ENSMUSG00000036980	Retained intron (retention)	brain, 8 wpi
50	4129	303	617	21.6379	0.0122566	12.5933	0.000387136	0.0280065	8.38468	6.3994	-0.852876	559	74241	AFE	Chpf	brain	8 wpi	0.852876	downregulated	ENSMUSG00000032997	Alternative first exon	brain, 8 wpi
51	4144	3036	6252	98.0821	0.00998634	11.6633	0.000637452	0.0374968	13.8714	13.0926	-0.216993	4586	13191	AFE	Dctn1	brain	8 wpi	0.216993	downregulated	ENSMUSG00000031865	Alternative first exon	brain, 8 wpi
52	4154	3040	6260	73.5478	0.0338956	16.956	3.83e-05	0.00642531	13.7055	10.9798	-0.802337	4586	13191	RI:R	Dctn1	brain	8 wpi	0.802337	downregulated	ENSMUSG00000031865	Retained intron (retention)	brain, 8 wpi
53	4211	3069	6321	115.076	0.0215605	11.3483	0.000755174	0.0407589	15.6343	14.0443	-0.421069	4620	23945	AFE	Mgll	brain	8 wpi	0.421069	downregulated	ENSMUSG00000033174	Alternative first exon	brain, 8 wpi
54	4322	3119	6422	204.747	0.0138171	11.946	0.000547655	0.0352274	18.7757	17.4168	-0.32945	4722	107932	RI:E	Chd4	brain	8 wpi	0.32945	downregulated	ENSMUSG00000063870	Retained intron (exclusion)	brain, 8 wpi
55	4383	3146	6476	116.867	0.00824311	21.8693	2.92e-06	0.000969714	15.818	13.963	-0.49051	4797	30785	SE:I_A3SS:P	Cttnbp2	brain	8 wpi	0.49051	downregulated	ENSMUSG00000000416	Other	brain, 8 wpi
56	4605	3264	6718	36.8139	0.0166712	13.6061	0.000225448	0.0210439	9.41428	7.76184	-0.627276	5031	68465	AFE	Adipor2	brain	8 wpi	0.627276	downregulated	ENSMUSG00000030168	Alternative first exon	brain, 8 wpi
57	4694	3308	6806	200.982	0.00870855	21.8841	2.9e-06	0.000969714	18.9744	17.0337	-0.471563	5060	14788	RI:R	Gpr162	brain	8 wpi	0.471563	downregulated	ENSMUSG00000038390	Retained intron (retention)	brain, 8 wpi
58	4788	3353	6897	175.665	0.00399778	11.3513	0.000753942	0.0407589	17.7421	16.444	-0.321943	5143	57776	ALE	Ttyh1	brain	8 wpi	0.321943	downregulated	ENSMUSG00000030428	Alternative last exon	brain, 8 wpi
59	4958	3433	7059	223.938	0.0109606	12.2	0.000477884	0.0323537	19.3633	17.9219	-0.345621	5254	15388	RI:E	Hnrnpl	brain	8 wpi	0.345621	downregulated	ENSMUSG00000015165	Retained intron (exclusion)	brain, 8 wpi
60	5104	3499	7192	122.679	0.0165773	49.7421	1.75e-12	1.57e-08	16.9777	13.4686	-0.919737	5328	12348	RI:R	Car11	brain	8 wpi	0.919737	downregulated	ENSMUSG00000003273	Retained intron (retention)	brain, 8 wpi
61	5308	3600	7421	198.407	0.033835	11.7391	0.000612014	0.0365957	19.0507	16.6764	-0.578845	5482	320878	RI:R	Mical2	brain	8 wpi	0.578845	downregulated	ENSMUSG00000038244	Retained intron (retention)	brain, 8 wpi
62	5378	3638	7492	15.2445	0.0189375	10.7761	0.0010282	0.0476689	7.35395	5.33462	-0.990513	5539	14123	RI:R	Fbrs	brain	8 wpi	0.990513	downregulated	ENSMUSG00000042423	Retained intron (retention)	brain, 8 wpi
63	5381	364	743	16.4898	0.0151712	19.6642	9.23e-06	0.00223809	7.87214	5.32575	-1.2117	646	269116	AFE	Nfasc	brain	8 wpi	1.2117	downregulated	ENSMUSG00000026442	Alternative first exon	brain, 8 wpi
64	5414	3657	7533	350.332	0.0283936	11.9407	0.000549217	0.0352274	22.4254	20.2356	-0.50298	5556	233908	RI:R	Fus	brain	8 wpi	0.50298	downregulated	ENSMUSG00000030795	Retained intron (retention)	brain, 8 wpi
65	5416	3658	7535	318.977	0.0291969	19.7356	8.89e-06	0.00218559	21.9351	19.0552	-0.669501	5556	233908	RI:R	Fus	brain	8 wpi	0.669501	downregulated	ENSMUSG00000030795	Retained intron (retention)	brain, 8 wpi
66	5512	3710	7650	51.3831	0.007976	23.0821	1.55e-06	0.000568373	11.677	9.92471	-0.561671	5621	56844	A5SS:P	Tssc4	brain	8 wpi	0.561671	downregulated	ENSMUSG00000045752	Alternative 5' splice site (proximal)	brain, 8 wpi
67	5791	3840	7912	74.4751	0.00926197	13.6651	0.000218479	0.0208205	13.341	11.7441	-0.464488	5834	75613	RI:R	Med25	brain	8 wpi	0.464488	downregulated	ENSMUSG00000002968	Retained intron (retention)	brain, 8 wpi
68	5799	3844	7920	58.8132	0.0118617	14.6498	0.000129446	0.015154	12.4259	10.4531	-0.608646	5835	11771	RI:R	Ap2a1	brain	8 wpi	0.608646	downregulated	ENSMUSG00000060279	Retained intron (retention)	brain, 8 wpi
69	5849	3876	7992	128.949	0.0234387	12.1114	0.000501155	0.0334381	16.5486	14.4045	-0.556421	5865	20637	AE	Snrnp70	brain	8 wpi	0.556421	downregulated	ENSMUSG00000063511	Alternative end other than alternative last exon	brain, 8 wpi
70	5854	3878	7997	25.0285	0.0113679	18.495	1.7e-05	0.00363837	9.29773	6.62047	-1.08589	5865	20637	A3SS:P	Snrnp70	brain	8 wpi	1.08589	downregulated	ENSMUSG00000063511	Alternative 3' splice site (proximal)	brain, 8 wpi
71	5855	3879	7998	223.293	0.00710839	10.587	0.00113886	0.0497135	19.2304	17.9522	-0.306785	5865	20637	SE:S	Snrnp70	brain	8 wpi	0.306785	downregulated	ENSMUSG00000063511	Skipped exon (skipping)	brain, 8 wpi
72	5890	3895	8031	14.6068	0.0364083	13.3393	0.000259903	0.0228195	7.46483	5.06455	-1.19478	5887	19259	AFE	Ptpn5	brain	8 wpi	1.19478	downregulated	ENSMUSG00000030854	Alternative first exon	brain, 8 wpi
73	5962	3935	8117	216.084	0.00949525	13.1446	0.000288346	0.0245172	18.6315	18.0255	-0.14618	5944	140481	RI:E	Man2a2	brain	8 wpi	0.14618	downregulated	ENSMUSG00000038886	Retained intron (exclusion)	brain, 8 wpi
74	6009	3956	8160	162.849	0.0106447	29.0758	6.96e-08	6.57e-05	17.16	16.3588	-0.200359	5976	67669	SE:I	Hikeshi	brain	8 wpi	0.200359	downregulated	ENSMUSG00000062797	Skipped exon (inclusion)	brain, 8 wpi
75	6033	397	809	894.228	0.00653686	12.3648	0.000437502	0.0304233	27.7712	27.0774	-0.15108	724	11758	SE:I_S2E:I	Prdx6	brain	8 wpi	0.15108	downregulated	ENSMUSG00000026701	Other	brain, 8 wpi
76	6117	4007	8264	84.8922	0.0143224	11.3781	0.00074316	0.0404031	13.7215	12.6492	-0.302632	6046	68815	SE:I_S2E:I	Btbd10	brain	8 wpi	0.302632	downregulated	ENSMUSG00000038187	Other	brain, 8 wpi
77	6188	4038	8330	221.911	0.01336	24.4623	7.58e-07	0.000316167	20.034	17.1336	-0.696841	6092	11674	AS	Aldoa	brain	8 wpi	0.696841	downregulated	ENSMUSG00000030695	Alternative start other than alternative first exon	brain, 8 wpi
78	6233	406	832	103.211	0.0307715	21.7449	3.11e-06	0.00101587	15.4951	12.9958	-0.676807	728	226562	RI:R	Prrc2c	brain	8 wpi	0.676807	downregulated	ENSMUSG00000040225	Retained intron (retention)	brain, 8 wpi
79	6529	4207	8675	36.3452	0.0154001	11.7585	0.000605662	0.0365658	10.1254	8.48499	-0.58535	6321	234371	RI:R	Tmem161a	brain	8 wpi	0.58535	downregulated	ENSMUSG00000002342	Retained intron (retention)	brain, 8 wpi
80	6565	4223	8707	127.071	0.00972034	10.9103	0.000956334	0.0462469	16.1562	14.5471	-0.419007	6328	14232	RI:R_A5SS:P	Fkbp8	brain	8 wpi	0.419007	downregulated	ENSMUSG00000019428	Other	brain, 8 wpi
81	6607	4242	8745	159.53	0.00404844	47.5096	5.47e-12	2.84e-08	17.6601	15.6031	-0.516414	6343	26457	RI:R	Slc27a1	brain	8 wpi	0.516414	downregulated	ENSMUSG00000031808	Retained intron (retention)	brain, 8 wpi
82	6677	4276	8813	147.34	0.00488533	24.4048	7.81e-07	0.000318342	17.1789	15.2043	-0.501635	6399	21672	A3SS:P	Prdx2	brain	8 wpi	0.501635	downregulated	ENSMUSG00000005161	Alternative 3' splice site (proximal)	brain, 8 wpi
83	6718	4294	8850	27.5905	0.0111988	10.7521	0.00104162	0.0477722	8.93384	6.99008	-0.784947	6426	270086	SE:S	Ogfod1	brain	8 wpi	0.784947	downregulated	ENSMUSG00000033009	Skipped exon (skipping)	brain, 8 wpi
84	6737	4301	8865	2038.33	0.0153424	21.3098	3.91e-06	0.00120863	33.8519	32.0858	-0.376816	6445	234593	SE:I	Ndrg4	brain	8 wpi	0.376816	downregulated	ENSMUSG00000036564	Skipped exon (inclusion)	brain, 8 wpi
85	6754	431	879	33.5227	0.00966466	11.1957	0.000819892	0.0428854	9.70051	8.21916	-0.543814	763	27045	A5SS:P	Nit1	brain	8 wpi	0.543814	downregulated	ENSMUSG00000013997	Alternative 5' splice site (proximal)	brain, 8 wpi
86	6907	4381	9025	90.9937	0.00838963	18.7846	1.46e-05	0.00320194	14.472	12.5917	-0.523363	6571	21856	RI:E	Timm44	brain	8 wpi	0.523363	downregulated	ENSMUSG00000002949	Retained intron (exclusion)	brain, 8 wpi
87	7041	4451	9170	30.3196	0.0430891	13.5481	0.000232533	0.0213942	9.91659	7.38404	-0.959427	6699	546071	RI:R	Mast3	brain	8 wpi	0.959427	downregulated	ENSMUSG00000031833	Retained intron (retention)	brain, 8 wpi
88	7256	455	930	118.614	0.031971	11.2333	0.000803427	0.0424583	15.6589	13.609	-0.546998	803	12334	RI:R	Capn2	brain	8 wpi	0.546998	downregulated	ENSMUSG00000026509	Retained intron (retention)	brain, 8 wpi
89	7320	4580	9429	45.6974	0.0174508	13.6577	0.000219335	0.0208205	11.1568	9.34873	-0.601136	6881	72325	RI:R	Vps9d1	brain	8 wpi	0.601136	downregulated	ENSMUSG00000001062	Retained intron (retention)	brain, 8 wpi
90	7396	4614	9497	220.855	0.00896014	13.015	0.000308998	0.0250847	19.3022	17.8284	-0.353924	6937	15898	RI:R	Icam5	brain	8 wpi	0.353924	downregulated	ENSMUSG00000032174	Retained intron (retention)	brain, 8 wpi
91	7448	4640	9550	39.7442	0.0156018	11.345	0.00075652	0.0407589	10.6623	8.77174	-0.653637	6947	235044	RI:R	Plppr2	brain	8 wpi	0.653637	downregulated	ENSMUSG00000040563	Retained intron (retention)	brain, 8 wpi
92	7598	4720	9718	132.428	0.00826294	12.7729	0.000351679	0.0262895	16.2793	14.7448	-0.397561	7082	67287	A5SS:D	Parp6	brain	8 wpi	0.397561	downregulated	ENSMUSG00000025237	Alternative 5' splice site (distal)	brain, 8 wpi
93	7736	4786	9855	214.429	0.00497504	11.247	0.000797523	0.0423324	18.9158	17.6455	-0.306786	7241	235604	RI:R	Camkv	brain	8 wpi	0.306786	downregulated	ENSMUSG00000032936	Retained intron (retention)	brain, 8 wpi
94	7802	4818	9918	78.7839	0.00481001	11.3134	0.00076951	0.0413346	13.5755	12.1102	-0.420156	7256	67789	RI:R	Dalrd3	brain	8 wpi	0.420156	downregulated	ENSMUSG00000019039	Retained intron (retention)	brain, 8 wpi
95	7862	4845	9973	44.6517	0.0133504	25.412	4.63e-07	0.000226858	11.4184	8.67444	-0.928457	7279	17758	AFE	Map4	brain	8 wpi	0.928457	downregulated	ENSMUSG00000032479	Alternative first exon	brain, 8 wpi
96	7874	4852	9986	127.28	0.00685776	13.3332	0.000260744	0.0228195	16.0908	14.6291	-0.380486	7279	17758	A3SS:P	Map4	brain	8 wpi	0.380486	downregulated	ENSMUSG00000032479	Alternative 3' splice site (proximal)	brain, 8 wpi
97	7879	4854	9991	59.0735	0.00566561	12.624	0.000380835	0.0276622	12.2685	10.6478	-0.499168	7283	235623	RI:R	Scap	brain	8 wpi	0.499168	downregulated	ENSMUSG00000032485	Retained intron (retention)	brain, 8 wpi
98	7930	4880	10043	1484.32	0.00742904	11.4814	0.000702955	0.0389744	31.1708	30.354	-0.175362	7318	17433	SE:S	Mobp	brain	8 wpi	0.175362	downregulated	ENSMUSG00000032517	Skipped exon (skipping)	brain, 8 wpi
99	7951	489	998	29.562	0.0109106	16.4693	4.94e-05	0.00752731	9.52854	7.44147	-0.801186	864	17354	RI:R	Mllt10	brain	8 wpi	0.801186	downregulated	ENSMUSG00000026743	Retained intron (retention)	brain, 8 wpi
100	8188	5000	10289	162.882	0.020738	17.2644	3.25e-05	0.00583479	17.9046	15.656	-0.562403	7481	17967	AE	Ncam1	brain	8 wpi	0.562403	downregulated	ENSMUSG00000039542	Alternative end other than alternative last exon	brain, 8 wpi
101	8189	5001	10287	164.336	0.00599707	11.8614	0.000573098	0.0358256	17.3962	16.1967	-0.299687	7481	17967	SE:S	Ncam1	brain	8 wpi	0.299687	downregulated	ENSMUSG00000039542	Skipped exon (skipping)	brain, 8 wpi
102	8199	5006	10298	14.6988	0.0478307	11.5085	0.000692799	0.0388266	6.99969	5.15445	-0.93925	7482	19286	AFE	Pts	brain	8 wpi	0.93925	downregulated	ENSMUSG00000032067	Alternative first exon	brain, 8 wpi
103	8213	5011	10310	80.0059	0.00661056	14.5039	0.000139871	0.0154903	13.5901	12.1821	-0.402871	7510	235402	AS	Lingo1	brain	8 wpi	0.402871	downregulated	ENSMUSG00000049556	Alternative start other than alternative first exon	brain, 8 wpi
104	8214	5015	10318	13.8302	0.0151161	16.0581	6.14e-05	0.00881659	7.24946	4.8695	-1.2206	7510	235402	AFE	Lingo1	brain	8 wpi	1.2206	downregulated	ENSMUSG00000049556	Alternative first exon	brain, 8 wpi
105	8266	5041	10372	166.944	0.00471348	33.1926	8.35e-09	1.25e-05	17.7705	15.9743	-0.448077	7560	22003	AS	Tpm1	brain	8 wpi	0.448077	downregulated	ENSMUSG00000032366	Alternative start other than alternative first exon	brain, 8 wpi
106	8675	525	1085	26.9717	0.0109587	11.2305	0.000804627	0.0424583	9.26398	7.21319	-0.805925	888	18146	RI:R	Npdc1	brain	8 wpi	0.805925	downregulated	ENSMUSG00000015094	Retained intron (retention)	brain, 8 wpi
107	8759	5290	10881	29.9269	0.0338628	12.8857	0.000331099	0.0257153	9.59105	7.54449	-0.779476	7932	103406	RI:R	Zfr2	brain	8 wpi	0.779476	downregulated	ENSMUSG00000034949	Retained intron (retention)	brain, 8 wpi
108	8762	5292	10884	35.0955	0.00692453	13.4955	0.00023913	0.0214512	10.111	8.01388	-0.76468	7933	17179	AFE	Matk	brain	8 wpi	0.76468	downregulated	ENSMUSG00000004933	Alternative first exon	brain, 8 wpi
109	8797	5307	10915	22.2355	0.0220074	12.7968	0.000347217	0.0260645	8.45087	6.58723	-0.788744	7945	70615	RI:R	Ankrd24	brain	8 wpi	0.788744	downregulated	ENSMUSG00000054708	Retained intron (retention)	brain, 8 wpi
110	8913	5366	11041	57.8534	0.00477889	13.2735	0.000269186	0.023444	12.2783	10.3424	-0.601739	8036	216439	RI:R	Agap2	brain	8 wpi	0.601739	downregulated	ENSMUSG00000025422	Retained intron (retention)	brain, 8 wpi
111	8986	5400	11112	19.4812	0.0132609	16.4653	4.95e-05	0.00752731	8.38798	5.82673	-1.14222	8061	68094	RI:R	Smarcc2	brain	8 wpi	1.14222	downregulated	ENSMUSG00000025369	Retained intron (retention)	brain, 8 wpi
112	9112	5461	11235	64.9361	0.00647964	10.6516	0.00109974	0.0485969	12.5697	11.1822	-0.417417	8227	59093	A5SS:D	Pcbp3	brain	8 wpi	0.417417	downregulated	ENSMUSG00000001120	Alternative 5' splice site (distal)	brain, 8 wpi
113	9200	5506	11329	142.415	0.00586284	32.4091	1.25e-08	1.59e-05	17.0077	14.9409	-0.52836	8281	319586	A3SS:P	Celf5	brain	8 wpi	0.52836	downregulated	ENSMUSG00000034818	Alternative 3' splice site (proximal)	brain, 8 wpi
114	9290	555	1142	647.649	0.00625213	38.5703	5.28e-10	1.12e-06	26.1421	24.1161	-0.447795	906	56177	AFE	Olfm1	brain	8 wpi	0.447795	downregulated	ENSMUSG00000026833	Alternative first exon	brain, 8 wpi
115	9389	5600	11524	76.4983	0.0171613	13.7872	0.000204727	0.0201814	13.4206	12.0035	-0.408782	8419	236604	RI:R	Pisd-ps1	brain	8 wpi	0.408782	downregulated		Retained intron (retention)	brain, 8 wpi
116	9673	5742	11818	70.4277	0.00735086	14.3741	0.000149852	0.0161139	12.8721	11.245	-0.484956	8604	432572	AE	Specc1	brain	8 wpi	0.484956	downregulated	ENSMUSG00000042331	Alternative end other than alternative last exon	brain, 8 wpi
117	9716	5761	11857	63.9677	0.00527756	12.8524	0.000337038	0.0257907	12.5738	11.0292	-0.466655	8641	69186	A5SS:D	Tmem256	brain	8 wpi	0.466655	downregulated	ENSMUSG00000070394	Alternative 5' splice site (distal)	brain, 8 wpi
118	9769	5785	11905	263.477	0.00369812	10.8718	0.00097639	0.0469117	19.8989	18.9947	-0.213582	8657	50932	SE:I_A3SS:P	Mink1	brain	8 wpi	0.213582	downregulated	ENSMUSG00000020827	Other	brain, 8 wpi
119	9833	5813	11962	393.005	0.00486948	11.1743	0.000829383	0.0430024	22.4792	21.6382	-0.191368	8690	104662	RI:R	Tsr1	brain	8 wpi	0.191368	downregulated	ENSMUSG00000038335	Retained intron (retention)	brain, 8 wpi
120	9845	5819	11974	26.4155	0.010428	12.4787	0.000411628	0.0290194	9.14286	6.99697	-0.857938	8702	22627	AFE	Ywhae	brain	8 wpi	0.857938	downregulated	ENSMUSG00000020849	Alternative first exon	brain, 8 wpi
121	10009	5895	12129	15.8324	0.0165716	11.5361	0.000682561	0.0387369	7.29477	5.4264	-0.913326	8814	107732	A5SS:P	Mrpl10	brain	8 wpi	0.913326	downregulated	ENSMUSG00000001445	Alternative 5' splice site (proximal)	brain, 8 wpi
122	10054	5919	12176	96.94	0.0453987	10.9633	0.000929351	0.0454319	14.6508	12.4188	-0.621437	8843	11975	A3SS:P	Atp6v0a1	brain	8 wpi	0.621437	downregulated	ENSMUSG00000019302	Alternative 3' splice site (proximal)	brain, 8 wpi
123	10088	5934	12206	204.849	0.0228071	26.0156	3.39e-07	0.000184394	19.5356	16.6529	-0.69956	8868	51799	ALE	Rundc3a	brain	8 wpi	0.69956	downregulated	ENSMUSG00000006575	Alternative last exon	brain, 8 wpi
124	10132	5954	12246	572.708	0.00878481	11.8792	0.000567654	0.0357343	25.128	23.9651	-0.258183	8905	19084	AFE	Prkar1a	brain	8 wpi	0.258183	downregulated	ENSMUSG00000020612	Alternative first exon	brain, 8 wpi
125	10140	5958	12254	311.006	0.00545921	11.7663	0.000603119	0.0365658	21.1261	20.1863	-0.217794	8912	67671	A5SS:D	Rpl38	brain	8 wpi	0.217794	downregulated	ENSMUSG00000057322	Alternative 5' splice site (distal)	brain, 8 wpi
126	10447	6104	12555	36.8785	0.0111588	19.3783	1.07e-05	0.00253188	10.7773	8.16387	-0.923373	9106	22272	A5SS:D	Uqcrq	brain	8 wpi	0.923373	downregulated	ENSMUSG00000044894	Alternative 5' splice site (distal)	brain, 8 wpi
127	10615	6186	12722	41.4628	0.0248221	14.0489	0.000178119	0.0182463	11.0094	8.73223	-0.779203	9188	13643	ALE	Efnb3	brain	8 wpi	0.779203	downregulated	ENSMUSG00000003934	Alternative last exon	brain, 8 wpi
128	10915	6329	13017	32.0986	0.0195861	14.1557	0.00016829	0.0176567	9.32283	8.22227	-0.410291	9410	76719	AS	Kansl1	brain	8 wpi	0.410291	downregulated	ENSMUSG00000018412	Alternative start other than alternative first exon	brain, 8 wpi
129	11239	6488	13342	404.292	0.00558579	12.6288	0.000379856	0.0276622	22.6287	21.9421	-0.155807	9621	238130	A5SS:P	Dock4	brain	8 wpi	0.155807	downregulated	ENSMUSG00000035954	Alternative 5' splice site (proximal)	brain, 8 wpi
130	11315	6528	13436	249.287	0.015837	14.5415	0.000137105	0.0153392	20.0579	18.3042	-0.416341	9702	97827	RI:R	Exd2	brain	8 wpi	0.416341	downregulated	ENSMUSG00000032705	Retained intron (retention)	brain, 8 wpi
131	11320	6530	13439	587.387	0.00253738	26.3159	2.9e-07	0.000178469	25.3029	24.1229	-0.26163	9707	20384	A5SS:D	Srsf5	brain	8 wpi	0.26163	downregulated	ENSMUSG00000021134	Alternative 5' splice site (distal)	brain, 8 wpi
132	11324	6532	13442	491.069	0.0246768	14.6211	0.000131432	0.015154	24.4937	22.0989	-0.537854	9707	20384	RI:R_A3SS:P	Srsf5	brain	8 wpi	0.537854	downregulated	ENSMUSG00000021134	Other	brain, 8 wpi
133	11392	6563	13505	17.264	0.0166861	11.1691	0.000831716	0.0430024	7.37065	5.72793	-0.781469	9770	68149	AFE	Otub2	brain	8 wpi	0.781469	downregulated	ENSMUSG00000021203	Alternative first exon	brain, 8 wpi
134	11437	6583	13546	93.7003	0.00817872	15.7718	7.15e-05	0.010016	14.6502	12.7339	-0.529889	9787	17263	RI:R	Meg3	brain	8 wpi	0.529889	downregulated	ENSMUSG00000021268	Retained intron (retention)	brain, 8 wpi
135	11441	6585	13550	766.65	0.00839439	10.6636	0.00109263	0.0485969	26.6978	26.0896	-0.133248	9787	17263	SE:I_S2E:I	Meg3	brain	8 wpi	0.133248	downregulated	ENSMUSG00000021268	Other	brain, 8 wpi
136	11540	6660	13747	15.1769	0.0265304	11.7471	0.000609396	0.0365658	7.1748	5.12942	-1.03145	9845	636791	AFE	Gm9866	brain	8 wpi	1.03145	downregulated	ENSMUSG00000094002	Alternative first exon	brain, 8 wpi
137	11545	6662	13752	56.3377	0.0103938	10.7531	0.00104105	0.0477722	11.9391	10.5278	-0.440248	9847	217449	A5SS:D	Trappc12	brain	8 wpi	0.440248	downregulated	ENSMUSG00000020628	Alternative 5' splice site (distal)	brain, 8 wpi
138	11621	670	1373	185.053	0.0243044	12.2429	0.000467028	0.0317384	18.4207	16.4273	-0.490702	1036	229279	AFE	Hnrnpa3	brain	8 wpi	0.490702	downregulated	ENSMUSG00000059005	Alternative first exon	brain, 8 wpi
139	11674	6728	13887	58.0785	0.00726507	13.7989	0.000203458	0.0201671	12.0792	10.5903	-0.46176	9986	319670	RI:R	Eml5	brain	8 wpi	0.46176	downregulated	ENSMUSG00000051166	Retained intron (retention)	brain, 8 wpi
140	11703	6744	13918	97.1651	0.0082779	28.4052	9.84e-08	8.41e-05	14.8933	12.9365	-0.536316	10016	58208	SE:S	Bcl11b	brain	8 wpi	0.536316	downregulated	ENSMUSG00000048251	Skipped exon (skipping)	brain, 8 wpi
141	11798	6786	14005	50.2633	0.00532227	18.1862	2e-05	0.00403814	11.6812	9.53768	-0.696269	10141	12890	AFE	Cplx2	brain	8 wpi	0.696269	downregulated	ENSMUSG00000025867	Alternative first exon	brain, 8 wpi
142	11811	6791	14016	27.5077	0.0110915	16.3851	5.17e-05	0.00766421	9.34312	7.09283	-0.88696	10147	107448	RI:R	Unc5a	brain	8 wpi	0.88696	downregulated	ENSMUSG00000025876	Retained intron (retention)	brain, 8 wpi
143	12108	6929	14298	254.857	0.00797067	12.5012	0.00040668	0.0289534	20.0109	18.7925	-0.288063	10385	56085	SE:I	Ubqln1	brain	8 wpi	0.288063	downregulated	ENSMUSG00000005312	Skipped exon (inclusion)	brain, 8 wpi
144	12218	6979	14400	622.626	0.0131687	14.4559	0.00014348	0.0156962	25.4764	24.7001	-0.171605	10533	72003	SE:I	Synpr	brain	8 wpi	0.171605	downregulated	ENSMUSG00000056296	Skipped exon (inclusion)	brain, 8 wpi
145	12254	6995	14432	36.1744	0.0239297	11.7779	0.000599382	0.0365658	10.3484	8.32568	-0.72076	10548	268721	RI:R	Zswim8	brain	8 wpi	0.72076	downregulated	ENSMUSG00000021819	Retained intron (retention)	brain, 8 wpi
146	12276	7003	14448	39.6294	0.0112979	12.4702	0.000413485	0.0290194	10.6697	8.7766	-0.65421	10548	268721	RI:R	Zswim8	brain	8 wpi	0.65421	downregulated	ENSMUSG00000021819	Retained intron (retention)	brain, 8 wpi
147	12340	7031	14506	21.402	0.0212578	17.7747	2.49e-05	0.00490265	8.59559	6.18669	-1.03769	10591	239017	RI:R	Ogdhl	brain	8 wpi	1.03769	downregulated	ENSMUSG00000021913	Retained intron (retention)	brain, 8 wpi
148	12424	7071	14588	247.855	0.00226166	42.7364	6.26e-11	1.61e-07	20.3316	18.1771	-0.51092	10638	12891	A5SS:P	Cpne6	brain	8 wpi	0.51092	downregulated	ENSMUSG00000022212	Alternative 5' splice site (proximal)	brain, 8 wpi
149	12448	7082	14610	747.869	0.00554578	11.0253	0.000898753	0.0445429	26.8391	25.7558	-0.237478	10638	12891	RI:R	Cpne6	brain	8 wpi	0.237478	downregulated	ENSMUSG00000022212	Retained intron (retention)	brain, 8 wpi
150	12452	7084	14614	88.7678	0.0117083	11.1525	0.000839202	0.0432332	14.3264	12.6047	-0.480445	10638	12891	RI:R	Cpne6	brain	8 wpi	0.480445	downregulated	ENSMUSG00000022212	Retained intron (retention)	brain, 8 wpi
151	12685	7210	14886	563.698	0.0455356	17.2329	3.31e-05	0.00587371	25.6243	23.2813	-0.520692	10805	64652		Nisch	brain	8 wpi	0.520692	downregulated	ENSMUSG00000021910	Other	brain, 8 wpi
152	12773	7251	14974	87.3193	0.0171294	12.7517	0.000355677	0.026478	13.9829	12.6057	-0.386996	10861	56335	SE:I	Mettl3	brain	8 wpi	0.386996	downregulated	ENSMUSG00000022160	Skipped exon (inclusion)	brain, 8 wpi
153	12786	7258	14987	122.153	0.0134902	10.8989	0.000962196	0.0464053	15.7362	14.3831	-0.355629	10872	56215	SE:S	Acin1	brain	8 wpi	0.355629	downregulated	ENSMUSG00000022185	Skipped exon (skipping)	brain, 8 wpi
154	12977	7354	15184	198.605	0.00595312	13.7153	0.00021272	0.0207414	18.4653	17.2829	-0.288009	11051	18163	SE:S	Ctnnd2	brain	8 wpi	0.288009	downregulated	ENSMUSG00000022240	Skipped exon (skipping)	brain, 8 wpi
155	13048	739	1512	71.6528	0.00898586	13.0177	0.000308554	0.0250847	13.2585	11.4319	-0.536663	1158	17754	AS	Map1a	brain	8 wpi	0.536663	downregulated	ENSMUSG00000027254	Alternative start other than alternative first exon	brain, 8 wpi
156	13053	7391	15262	295.068	0.00456892	14.5476	0.000136662	0.0153392	20.985	19.7013	-0.298903	11110	107831	RI:R_A5SS:P	Adgrb1	brain	8 wpi	0.298903	downregulated	ENSMUSG00000034730	Other	brain, 8 wpi
157	13056	7393	15265	669.088	0.00219632	10.5955	0.0011336	0.0496048	25.8942	25.2686	-0.137785	11110	107831	RI:E_A5SS:D	Adgrb1	brain	8 wpi	0.137785	downregulated	ENSMUSG00000034730	Other	brain, 8 wpi
158	13061	7395	15270	68.1547	0.0091612	11.0268	0.000898031	0.0445429	12.8721	11.1208	-0.523764	11110	107831	RI:R	Adgrb1	brain	8 wpi	0.523764	downregulated	ENSMUSG00000034730	Retained intron (retention)	brain, 8 wpi
159	13144	7437	15357	157.764	0.00399448	27.242	1.8e-07	0.000121932	17.3875	15.3697	-0.509986	11131	16581	RI:R	Kifc2	brain	8 wpi	0.509986	downregulated	ENSMUSG00000004187	Retained intron (retention)	brain, 8 wpi
160	13146	7438	15356	140.627	0.00543645	24.8867	6.08e-07	0.000266054	16.799	14.7132	-0.536653	11131	16581	RI:E_A3SS:D	Kifc2	brain	8 wpi	0.536653	downregulated	ENSMUSG00000004187	Other	brain, 8 wpi
161	13278	7502	15486	91.0372	0.0151913	12.9765	0.000315422	0.0252044	14.4798	12.7281	-0.486006	11212	71474	RI:R	Ppp6r2	brain	8 wpi	0.486006	downregulated	ENSMUSG00000036561	Retained intron (retention)	brain, 8 wpi
162	13365	7543	15567	467.647	0.00172069	11.6066	0.000657196	0.0380347	23.6561	22.83	-0.185568	11271	18521	SE:S	Pcbp2	brain	8 wpi	0.185568	downregulated	ENSMUSG00000056851	Skipped exon (skipping)	brain, 8 wpi
163	13370	7548	15580	994.543	0.00739802	18.4256	1.77e-05	0.00368559	28.6562	27.5852	-0.232401	11271	18521	ALE	Pcbp2	brain	8 wpi	0.232401	downregulated	ENSMUSG00000056851	Alternative last exon	brain, 8 wpi
164	13489	7606	15713	81.1844	0.0254801	14.9372	0.00011115	0.0133158	13.6045	11.2812	-0.679899	11386	23934	RI:R	Ly6h	brain	8 wpi	0.679899	downregulated	ENSMUSG00000022577	Retained intron (retention)	brain, 8 wpi
165	13508	7615	15730	82.5527	0.0152936	13.121	0.000292	0.0245952	13.6596	12.3404	-0.375512	11392	22122	RI:E	Gfus	brain	8 wpi	0.375512	downregulated	ENSMUSG00000022570	Retained intron (exclusion)	brain, 8 wpi
166	13521	7620	15741	25.7586	0.0173179	13.5748	0.000229238	0.0211998	8.85906	7.01472	-0.746384	11392	22122	A5SS:D	Gfus	brain	8 wpi	0.746384	downregulated	ENSMUSG00000022570	Alternative 5' splice site (distal)	brain, 8 wpi
167	13589	7652	15805	19.0881	0.0116485	11.2747	0.000785716	0.0418295	7.90495	5.90657	-0.909906	11403	30840	RI:R	Fbxl6	brain	8 wpi	0.909906	downregulated	ENSMUSG00000022559	Retained intron (retention)	brain, 8 wpi
168	13623	7668	15837	86.6629	0.0264332	11.678	0.000632447	0.0373247	13.8086	12.3507	-0.413539	11416	93686	SE:I_S2E:I	Rbfox2	brain	8 wpi	0.413539	downregulated	ENSMUSG00000033565	Other	brain, 8 wpi
169	13910	7802	16115	121.472	0.00801985	12.8614	0.000335438	0.0257907	15.8188	14.3278	-0.39175	11576	26404	RI:R	Map3k12	brain	8 wpi	0.39175	downregulated	ENSMUSG00000023050	Retained intron (retention)	brain, 8 wpi
170	14053	7870	16258	222.58	0.00873773	10.6603	0.00109461	0.0485969	19.1385	17.9944	-0.274714	11629	224019	RI:R	Tmem191c	brain	8 wpi	0.274714	downregulated	ENSMUSG00000055692	Retained intron (retention)	brain, 8 wpi
171	14055	7871	16260	110.319	0.00874172	16.1774	5.77e-05	0.0084131	15.2969	13.6837	-0.432497	11629	224019	RI:R	Tmem191c	brain	8 wpi	0.432497	downregulated	ENSMUSG00000055692	Retained intron (retention)	brain, 8 wpi
172	14189	7931	16379	65.8319	0.00670975	11.8828	0.000566539	0.0357343	12.5746	11.2385	-0.40125	11660	12667	SE:I_RI:R_A5SS:P_A3SS:P	Chrd	brain	8 wpi	0.40125	downregulated	ENSMUSG00000006958	Other	brain, 8 wpi
173	14219	7945	16407	100.127	0.03941	11.8658	0.000571754	0.0358256	15.2	12.9089	-0.624781	11660	12667	SE:I_RI:R_A5SS:P_A3SS:P	Chrd	brain	8 wpi	0.624781	downregulated	ENSMUSG00000006958	Other	brain, 8 wpi
174	14389	8024	16572	44.3447	0.0160572	10.6428	0.00110501	0.0487103	10.9829	9.36689	-0.539969	11797	72615	RI:R	Anks3	brain	8 wpi	0.539969	downregulated	ENSMUSG00000022515	Retained intron (retention)	brain, 8 wpi
175	14403	8030	16584	58.7085	0.0280055	12.8985	0.00032885	0.0256517	12.5177	10.31	-0.682487	11798	66049	RI:R	Rogdi	brain	8 wpi	0.682487	downregulated	ENSMUSG00000022540	Retained intron (retention)	brain, 8 wpi
176	14514	8083	16692	132.93	0.00346049	17.1173	3.51e-05	0.00606213	16.4219	14.7811	-0.424	11857	18951	AS	Septin5	brain	8 wpi	0.424	downregulated	ENSMUSG00000072214	Alternative start other than alternative first exon	brain, 8 wpi
177	14662	8158	16844	145.978	0.00695507	12.8726	0.000333432	0.0257849	16.897	15.3149	-0.402801	11977	11820	SE:I_S2E:I	App	brain	8 wpi	0.402801	downregulated	ENSMUSG00000022892	Other	brain, 8 wpi
178	14783	8218	16971	348.512	0.00481594	27.5229	1.55e-07	0.000111411	22.1532	20.6227	-0.351195	12079	75956	RI:R	Srrm2	brain	8 wpi	0.351195	downregulated	ENSMUSG00000039218	Retained intron (retention)	brain, 8 wpi
179	14902	8272	17075	34.9754	0.0169417	11.9937	0.000533799	0.0348251	9.99419	8.03449	-0.717138	12108	68347	RI:R	Mettl26	brain	8 wpi	0.717138	downregulated	ENSMUSG00000025731	Retained intron (retention)	brain, 8 wpi
180	15001	8322	17178	53.2469	0.00651426	24.0256	9.51e-07	0.000370764	12.2099	9.5906	-0.836141	12126	23969	RI:R	Pacsin1	brain	8 wpi	0.836141	downregulated	ENSMUSG00000040276	Retained intron (retention)	brain, 8 wpi
181	15061	835	1711	243.448	0.0587012	12.8342	0.000340337	0.0258729	20.7622	17.3764	-0.806286	1305	18111	SE:I	Nnat	brain	8 wpi	0.806286	downregulated	ENSMUSG00000067786	Skipped exon (inclusion)	brain, 8 wpi
182	15071	8354	17242	37.9321	0.0110731	10.7544	0.00104034	0.0477722	10.2453	8.68207	-0.550679	12169	80880	RI:R	Kank3	brain	8 wpi	0.550679	downregulated	ENSMUSG00000042099	Retained intron (retention)	brain, 8 wpi
183	15105	8372	17279	27.9455	0.0162798	11.5814	0.000666151	0.038429	9.36221	7.39113	-0.764072	12190	260297	SE:I	Prrt1	brain	8 wpi	0.764072	downregulated	ENSMUSG00000015476	Skipped exon (inclusion)	brain, 8 wpi
184	15404	8508	17555	136.431	0.0118654	16.7174	4.34e-05	0.00698401	16.4834	15.0487	-0.368847	12414	224613	SE:I	Flywch1	brain	8 wpi	0.368847	downregulated	ENSMUSG00000040097	Skipped exon (inclusion)	brain, 8 wpi
185	15442	8525	17589	70.1933	0.0137009	13.0532	0.000302773	0.0248039	12.8043	11.7048	-0.324226	12426	13560	RI:R_A3SS:P	E4f1	brain	8 wpi	0.324226	downregulated	ENSMUSG00000024137	Other	brain, 8 wpi
186	15626	8611	17764	64.476	0.0460877	16.6849	4.41e-05	0.00698401	13.2089	10.5433	-0.803848	12474	224640	RI:E	Lemd2	brain	8 wpi	0.803848	downregulated	ENSMUSG00000044857	Retained intron (exclusion)	brain, 8 wpi
187	15633	8614	17771	53.7586	0.0323835	12.4014	0.000429014	0.0299492	12.4373	9.59985	-0.899727	12478	56409	AFE	Nudt3	brain	8 wpi	0.899727	downregulated	ENSMUSG00000024213	Alternative first exon	brain, 8 wpi
188	15646	862	1767	82.0999	0.0105315	13.0893	0.000296991	0.0246341	13.4833	12.1677	-0.377441	1337	19025	AFE	Ctsa	brain	8 wpi	0.377441	downregulated	ENSMUSG00000017760	Alternative first exon	brain, 8 wpi
189	15665	8629	17801	146.929	0.00511553	10.6946	0.00107447	0.0484851	16.8476	15.5956	-0.317651	12489	56462	AFE	Mtch1	brain	8 wpi	0.317651	downregulated	ENSMUSG00000024012	Alternative first exon	brain, 8 wpi
190	15668	863	1769	37.6745	0.00677085	13.4845	0.000240536	0.0214699	10.459	8.5029	-0.688888	1337	19025	RI:R	Ctsa	brain	8 wpi	0.688888	downregulated	ENSMUSG00000017760	Retained intron (retention)	brain, 8 wpi
191	15691	8643	17829	58.0967	0.0161406	20.2368	6.84e-06	0.00178955	12.4944	10.2789	-0.68599	12505	57261	RI:E	Brd4	brain	8 wpi	0.68599	downregulated	ENSMUSG00000024002	Retained intron (exclusion)	brain, 8 wpi
192	15802	8693	17931	19.8654	0.0205963	15.327	9.04e-05	0.0117545	8.1448	6.23155	-0.841277	12558	75210	AFE	Prr3	brain	8 wpi	0.841277	downregulated	ENSMUSG00000038500	Alternative first exon	brain, 8 wpi
193	15871	8723	17992	96.5918	0.00694008	11.0775	0.000873796	0.0444101	14.2661	13.0776	-0.328643	12610	76441	RI:R	Daam2	brain	8 wpi	0.328643	downregulated	ENSMUSG00000040260	Retained intron (retention)	brain, 8 wpi
194	16081	8825	18197	262.411	0.00510092	10.8072	0.00101103	0.0475089	20.1092	19.0028	-0.260893	12755	30948	RI:R	Bin1	brain	8 wpi	0.260893	downregulated	ENSMUSG00000024381	Retained intron (retention)	brain, 8 wpi
195	16083	8826	18201	165.807	0.0109062	13.8875	0.000194089	0.0194534	17.6619	16.1333	-0.381015	12755	30948	RI:R	Bin1	brain	8 wpi	0.381015	downregulated	ENSMUSG00000024381	Retained intron (retention)	brain, 8 wpi
196	16087	8828	18203	193.429	0.065655	17.3348	3.13e-05	0.00567931	19.4868	16.042	-0.842475	12755	30948	RI:R	Bin1	brain	8 wpi	0.842475	downregulated	ENSMUSG00000024381	Retained intron (retention)	brain, 8 wpi
197	16278	8922	18405	51.8493	0.00761538	15.4732	8.37e-05	0.0112883	11.5533	9.96593	-0.509972	12868	76987	AFE	Hdhd2	brain	8 wpi	0.509972	downregulated	ENSMUSG00000025421	Alternative first exon	brain, 8 wpi
198	16384	8984	18539	56.0199	0.0101775	12.4676	0.000414078	0.0290194	11.6198	10.3714	-0.394956	12993	104027	AFE	Synpo	brain	8 wpi	0.394956	downregulated	ENSMUSG00000043079	Alternative first exon	brain, 8 wpi
199	16509	9043	18659	39.7465	0.0132104	19.3732	1.08e-05	0.00253188	10.5475	8.80764	-0.60309	13086	329015	RI:R	Atg2a	brain	8 wpi	0.60309	downregulated	ENSMUSG00000024773	Retained intron (retention)	brain, 8 wpi
200	16969	9265	19113	526.586	0.0100321	14.5526	0.000136304	0.0153392	24.702	23.2503	-0.323888	13355	20168	SE:I_S2E:I	Rtn3	brain	8 wpi	0.323888	downregulated	ENSMUSG00000024758	Other	brain, 8 wpi
201	17095	9331	19251	20.1435	0.0244427	11.0454	0.00088909	0.0445429	7.78159	6.07888	-0.771542	13477	76952	AFE	Nt5c2	brain	8 wpi	0.771542	downregulated	ENSMUSG00000025041	Alternative first exon	brain, 8 wpi
202	17373	9472	19547	160.178	0.0142238	31.5002	1.99e-08	2.24e-05	17.8934	15.4745	-0.60661	13689	245607	SE:I_A3SS:P	Gprasp2	brain	8 wpi	0.60661	downregulated	ENSMUSG00000072966	Other	brain, 8 wpi
203	17425	9499	19603	886.347	0.00276782	13.6118	0.000224774	0.0210439	27.8138	27.0217	-0.172519	13753	14758	AFE	Gpm6b	brain	8 wpi	0.172519	downregulated	ENSMUSG00000031342	Alternative first exon	brain, 8 wpi
204	17441	9505	19615	37.5753	0.019834	15.0695	0.000103623	0.0127428	10.3833	8.45023	-0.684221	13763	54638	RI:R	Ccdc22	brain	8 wpi	0.684221	downregulated	ENSMUSG00000031143	Retained intron (retention)	brain, 8 wpi
205	17447	9508	19621	79.0458	0.00873274	10.6038	0.00112856	0.0495048	13.574	12.0761	-0.429874	13772	73447	RI:R	Wdr13	brain	8 wpi	0.429874	downregulated	ENSMUSG00000031166	Retained intron (retention)	brain, 8 wpi
206	17485	9528	19662	538.628	0.0110544	19.3527	1.09e-05	0.00253188	24.9003	23.2091	-0.377083	13790	20964	A3SS:P	Syn1	brain	8 wpi	0.377083	downregulated	ENSMUSG00000037217	Alternative 3' splice site (proximal)	brain, 8 wpi
207	17643	9599	19810	76.1463	0.0150632	10.798	0.00101612	0.0475985	13.0177	12.1517	-0.251203	13885	76130	RI:R	Las1l	brain	8 wpi	0.251203	downregulated	ENSMUSG00000057421	Retained intron (retention)	brain, 8 wpi
208	17683	9618	19846	174.993	0.0139134	15.3791	8.8e-05	0.011603	17.603	15.8941	-0.427615	13933	14605	AFE	Tsc22d3	brain	8 wpi	0.427615	downregulated	ENSMUSG00000031431	Alternative first exon	brain, 8 wpi
209	17764	975	2003	130.484	0.0049182	25.5202	4.38e-07	0.000224402	16.5567	14.469	-0.541136	1459	14810	SE:I	Grin1	brain	8 wpi	0.541136	downregulated	ENSMUSG00000026959	Skipped exon (inclusion)	brain, 8 wpi
210	1519	1748	3595	128.368	0.0053574	22.6981	1.9e-06	0.00381524	15.5889	13.7383	-0.523219	2707	66625	RI:E	Pnisr	brain	12 wpi	0.523219	downregulated	ENSMUSG00000028248	Retained intron (exclusion)	brain, 12 wpi
211	3086	2530	5193	71.9565	0.0130126	21.996	2.73e-06	0.00382991	12.8522	10.7849	-0.652954	3966	57330	RI:E	Gigyf1	brain	12 wpi	0.652954	downregulated	ENSMUSG00000029714	Retained intron (exclusion)	brain, 12 wpi
212	3342	265	539	31.7944	0.0136997	29.1754	6.61e-08	0.000463395	9.61644	6.36169	-1.35339	540	12747	SE:S_RI:E_A5SS:D_A3SS:D	Clk1	brain	12 wpi	1.35339	downregulated	ENSMUSG00000026034	Other	brain, 12 wpi
213	7718	4804	9891	105.03	0.0174551	23.5405	1.22e-06	0.00381524	14.8373	12.7405	-0.610154	7301	71472	RI:E	Usp19	brain	12 wpi	0.610154	downregulated	ENSMUSG00000006676	Retained intron (exclusion)	brain, 12 wpi
214	10518	6167	12695	35.7458	0.0193546	18.8284	1.43e-05	0.0137238	10.1872	7.85761	-0.878626	9264	13643	ALE	Efnb3	brain	12 wpi	0.878626	downregulated	ENSMUSG00000003934	Alternative last exon	brain, 12 wpi
215	11608	672	1366	25.0143	0.0190717	15.6653	7.56e-05	0.0435552	8.80083	6.60076	-0.93531	1097	76969	RI:E	Chst1	brain	12 wpi	0.93531	downregulated	ENSMUSG00000027221	Retained intron (exclusion)	brain, 12 wpi
216	12854	7302	15055	267.966	0.00449413	22.4318	2.18e-06	0.00381524	19.4825	17.9828	-0.387521	11065	13829	SE:S	Dmtn	brain	12 wpi	0.387521	downregulated	ENSMUSG00000022099	Skipped exon (skipping)	brain, 12 wpi
217	14156	7938	16362	18.5568	0.0255395	15.295	9.2e-05	0.049581	7.96276	5.43406	-1.20837	11774	12667	RI:R	Chrd	brain	12 wpi	1.20837	downregulated	ENSMUSG00000006958	Retained intron (retention)	brain, 12 wpi
218	14609	815	1660	33.8085	0.0742271	18.8878	1.39e-05	0.0137238	9.86811	6.83109	-1.21816	1336	67996	AS	Srsf6	brain	12 wpi	1.21816	downregulated	ENSMUSG00000016921	Alternative start other than alternative first exon	brain, 12 wpi
219	15085	8375	17252	183.131	0.00849344	17.1134	3.52e-05	0.0259791	17.2671	16.1717	-0.293663	12337	224727	SE:S_RI:E_A5SS:D_A3SS:D	Bag6	brain	12 wpi	0.293663	downregulated	ENSMUSG00000024392	Other	brain, 12 wpi
220	15346	8499	17503	81.9687	0.0193021	17.7641	2.5e-05	0.0206197	13.3662	11.8412	-0.464307	12557	56716	RI:E	Mlst8	brain	12 wpi	0.464307	downregulated	ENSMUSG00000024142	Retained intron (exclusion)	brain, 12 wpi
221	17436	9504	19556	26.0308	0.0195146	18.4949	1.7e-05	0.0149254	8.94701	6.6329	-0.975498	13979	19655	RI:E	Rbmx	brain	12 wpi	0.975498	downregulated	ENSMUSG00000031134	Retained intron (exclusion)	brain, 12 wpi
222	296	1149	2368	140.09	0.00752646	25.3643	4.75e-07	0.00770087	16.1975	14.6255	-0.411151	1791	17876	RI:R	Myef2	brain	14 wpi	0.411151	downregulated	ENSMUSG00000027201	Retained intron (retention)	brain, 14 wpi
223	5230	3574	7391	29.9416	0.0176692	18.9842	1.32e-05	0.0255148	9.41245	6.71756	-1.08389	5694	23997	RI:R	Psmd13	brain	14 wpi	1.08389	downregulated	ENSMUSG00000025487	Retained intron (retention)	brain, 14 wpi
224	8877	533	1096	15.4479	0.0266341	19.8983	8.17e-06	0.0203696	7.08194	4.08194	-1.67601	963	18286	SE:S	Odf2	brain	14 wpi	1.67601	downregulated	ENSMUSG00000026790	Skipped exon (skipping)	brain, 14 wpi
225	14478	8038	16571	22.0333	0.0149615	19.0885	1.25e-05	0.0255148	8.11737	5.80087	-1.05203	12286	12005	SE:I	Axin1	brain	14 wpi	1.05203	downregulated	ENSMUSG00000024182	Skipped exon (inclusion)	brain, 14 wpi
226	821	14	28	105.632	0.0338969	18.2369	1.95e-05	0.0428458	13.4696	11.1004	-0.788557	38	226970	AS	Arhgef4	brain	16 wpi	0.788557	downregulated	ENSMUSG00000037509	Alternative start other than alternative first exon	brain, 16 wpi
227	3068	2544	5246	20.1824	0.026513	17.1016	3.54e-05	0.0428458	7.62554	5.09598	-1.29808	3948	108014	SE:S_A3SS:D	Srsf9	brain	16 wpi	1.29808	downregulated	ENSMUSG00000029538	Other	brain, 16 wpi
228	3224	2619	5397	224.212	0.0257408	24.1319	9e-07	0.00731083	17.0549	14.9942	-0.619861	4069	381677	AFE	Vgf	brain	16 wpi	0.619861	downregulated	ENSMUSG00000037428	Alternative first exon	brain, 16 wpi
229	7883	4951	10232	102.338	0.02637	17.5711	2.77e-05	0.0428458	13.5011	11.718	-0.585967	7562	17758	AFE	Map4	brain	16 wpi	0.585967	downregulated	ENSMUSG00000032479	Alternative first exon	brain, 16 wpi
230	8440	5216	10773	27.1316	0.0214288	16.8594	4.03e-05	0.0428458	8.40622	6.36815	-0.926631	7948	21767	AFE	Tex264	brain	16 wpi	0.926631	downregulated	ENSMUSG00000040813	Alternative first exon	brain, 16 wpi
231	10685	6328	13069	185.945	0.0291067	17.0074	3.72e-05	0.0428458	16.0039	14.4649	-0.470117	9554	216874	AFE	Camta2	brain	16 wpi	0.470117	downregulated	ENSMUSG00000040712	Alternative first exon	brain, 16 wpi
232	12151	7062	14611	39.7689	0.0223348	16.9007	3.94e-05	0.0428458	9.43999	7.32761	-0.877179	10753	97820	SE:S_S2E:S	4833439L19Rik	brain	16 wpi	0.877179	downregulated	ENSMUSG00000025871	Other	brain, 16 wpi
233	16452	9114	18834	581.334	0.0237956	23.558	1.21e-06	0.00731083	21.4833	20.4882	-0.282057	13397	11946	AFE	Atp5a1	brain	16 wpi	0.282057	downregulated	ENSMUSG00000025428	Alternative first exon	brain, 16 wpi
234	5515	2176	4566	279.022	0.00708917	24.2822	8.32e-07	0.00109337	17.7379	16.4206	-0.420683	2945	109676	SE:S	Ank2	brain	18 wpi	0.420683	downregulated	ENSMUSG00000032826	Skipped exon (skipping)	brain, 18 wpi
235	5526	2181	4578	34.4735	0.0306154	16.7735	4.21e-05	0.033643	9.55031	7.33694	-0.947806	2945	109676	SE:I_S2E:I	Ank2	brain	18 wpi	0.947806	downregulated	ENSMUSG00000032826	Other	brain, 18 wpi
236	5528	2185	4588	106.729	0.0228372	31.7434	1.76e-08	6.09e-05	13.8692	11.8272	-0.707178	2945	109676	AS	Ank2	brain	18 wpi	0.707178	downregulated	ENSMUSG00000032826	Alternative start other than alternative first exon	brain, 18 wpi
237	7004	3026	6345	30.8498	0.0177958	24.4231	7.73e-07	0.00109337	9.19098	6.62662	-1.14803	4121	11518	SE:I	Add1	brain	18 wpi	1.14803	downregulated	ENSMUSG00000029106	Skipped exon (inclusion)	brain, 18 wpi
238	9982	473	1003	153.415	0.0145586	16.9849	3.77e-05	0.0326048	14.9051	13.9565	-0.315785	763	269116	SE:I_S2E:I	Nfasc	brain	18 wpi	0.315785	downregulated	ENSMUSG00000026442	Other	brain, 18 wpi
239	11924	5830	12226	265.846	0.0130713	20.3827	6.34e-06	0.00731508	17.3302	16.3104	-0.326659	7819	15898	RI:E	Icam5	brain	18 wpi	0.326659	downregulated	ENSMUSG00000032174	Retained intron (exclusion)	brain, 18 wpi
240	16217	8240	17246	161.803	0.0103454	34.9347	3.41e-09	1.77e-05	15.5992	13.5513	-0.680211	10965	20384	A3SS:D	Srsf5	brain	18 wpi	0.680211	downregulated	ENSMUSG00000021134	Alternative 3' splice site (distal)	brain, 18 wpi
241	62	10028	20966	64.1296	0.0121854	18.466	1.73e-05	0.00200064	12.0335	10.8409	-0.405888	13430	100502698	SE:I	Rubcn	brain	terminal	0.405888	downregulated	ENSMUSG00000035629	Skipped exon (inclusion)	brain, terminal
242	81	10040	20990	481.162	0.0137356	19.6554	9.27e-06	0.00124065	21.9562	20.533	-0.395261	13434	545156	A5SS:P	Kalrn	brain	terminal	0.395261	downregulated	ENSMUSG00000061751	Alternative 5' splice site (proximal)	brain, terminal
243	159	10091	21096	1856.69	0.0260032	26.542	2.58e-07	6.23e-05	29.5211	27.053	-0.666111	13525	11820	SE:S_S2E:S	App	brain	terminal	0.666111	downregulated	ENSMUSG00000022892	Other	brain, terminal
244	198	10114	21150	35.8609	0.214161	18.2197	1.97e-05	0.00221888	11.5873	7.1252	-1.73009	13548	54720	AFE	Rcan1	brain	terminal	1.73009	downregulated	ENSMUSG00000022951	Alternative first exon	brain, terminal
245	210	1012	2107	182.487	0.0325485	9.68414	0.00185865	0.0499311	17.2011	15.5724	-0.47906	1485	66366	SE:I	Ergic3	brain	terminal	0.47906	downregulated	ENSMUSG00000005881	Skipped exon (inclusion)	brain, terminal
246	369	102	219	51.0993	0.0154941	9.92376	0.00163159	0.0465048	11.0249	10.1417	-0.313376	160	52231	RI:R	Ankzf1	brain	terminal	0.313376	downregulated	ENSMUSG00000026199	Retained intron (retention)	brain, terminal
247	454	10240	21403	6.03584	0.0663511	11.2056	0.000815509	0.0290142	5.42625	2.96983	-1.82316	13676	11974	AE	Atp6v0e	brain	terminal	1.82316	downregulated	ENSMUSG00000015575	Alternative end other than alternative last exon	brain, terminal
248	564	1030	2148	203.045	0.00939182	31.7259	1.78e-08	6.26e-06	17.8035	16.0048	-0.524456	1499	20014	SE:I	Rpn2	brain	terminal	0.524456	downregulated	ENSMUSG00000027642	Skipped exon (inclusion)	brain, terminal
249	600	1032	2152	125.946	0.0174094	9.75913	0.00178434	0.0487751	15.1405	14.0373	-0.33707	1502	20779	SE:I_S2E:I	Src	brain	terminal	0.33707	downregulated	ENSMUSG00000027646	Other	brain, terminal
250	601	10320	21574	10.6238	0.059498	11.5483	0.000678108	0.0257942	6.48311	4.4278	-1.19095	13751	19732	A5SS:D	Rgl2	brain	terminal	1.19095	downregulated	ENSMUSG00000041354	Alternative 5' splice site (distal)	brain, terminal
251	627	10333	21600	36.1666	0.0103936	12.9155	0.000325878	0.0164146	9.45435	7.51382	-0.793123	13787	260297	RI:E	Prrt1	brain	terminal	0.793123	downregulated	ENSMUSG00000015476	Retained intron (exclusion)	brain, terminal
252	730	10385	21706	117.863	0.0272301	13.2754	0.000268916	0.014955	15.1964	13.3751	-0.561123	13833	53901	AS	Rcan2	brain	terminal	0.561123	downregulated	ENSMUSG00000039601	Alternative start other than alternative first exon	brain, terminal
253	1066	10554	22049	658.354	0.0523579	12.1036	0.000503256	0.0213304	23.6409	22.1527	-0.409038	14053	30957	A5SS:P	Mapk8ip3	brain	terminal	0.409038	downregulated	ENSMUSG00000024163	Alternative 5' splice site (proximal)	brain, terminal
254	1164	10599	22141	32.0447	0.0140913	11.1203	0.000853883	0.029695	9.39532	8.16217	-0.491422	14079	50817	RI:E	Capn15	brain	terminal	0.491422	downregulated	ENSMUSG00000037326	Retained intron (exclusion)	brain, terminal
255	1170	10600	22143	36.8642	0.0179717	12.8313	0.000340868	0.0168055	9.94879	8.61764	-0.511522	14079	50817	RI:E	Capn15	brain	terminal	0.511522	downregulated	ENSMUSG00000037326	Retained intron (exclusion)	brain, terminal
256	1232	10629	22202	992.929	0.00260819	34.5974	4.05e-09	1.77e-06	25.5627	24.6016	-0.261612	14111	56462	A5SS:P	Mtch1	brain	terminal	0.261612	downregulated	ENSMUSG00000024012	Alternative 5' splice site (proximal)	brain, terminal
257	1337	1068	2225	26.2555	0.0432682	18.4564	1.74e-05	0.00200064	9.48938	6.76435	-1.15242	1540	19025	AFE	Ctsa	brain	terminal	1.15242	downregulated	ENSMUSG00000017760	Alternative first exon	brain, terminal
258	1392	10705	22358	22.1586	0.0237785	15.487	8.31e-05	0.00651177	9.03851	6.20495	-1.25738	14191	12305	AFE	Ddr1	brain	terminal	1.25738	downregulated	ENSMUSG00000003534	Alternative first exon	brain, terminal
259	1410	10713	22378	22.3836	0.0159388	29.6837	5.09e-08	1.38e-05	9.0376	6.23771	-1.24019	14200	15039	SE:S	H2-T22	brain	terminal	1.24019	downregulated	ENSMUSG00000056116	Skipped exon (skipping)	brain, terminal
260	1430	10723	22398	89.5915	0.0647581	13.1558	0.000286635	0.015503	14.1473	11.7955	-0.75443	14224	224807	SE:S_A5SS:D	Tmem63b	brain	terminal	0.75443	downregulated	ENSMUSG00000036026	Other	brain, terminal
261	1433	10724	22401	8.75996	0.125389	11.911	0.000558025	0.0226667	6.12105	3.56238	-1.66247	14224	224807	RI:R	Tmem63b	brain	terminal	1.66247	downregulated	ENSMUSG00000036026	Retained intron (retention)	brain, terminal
262	1437	10729	22411	33.1729	0.0244463	12.9253	0.000324174	0.0163851	9.48721	8.41791	-0.420482	14232	74094	SE:I_A3SS:P	Tjap1	brain	terminal	0.420482	downregulated	ENSMUSG00000012296	Other	brain, terminal
263	1571	10800	22559	77.3064	0.0139169	40.16	2.34e-10	1.38e-07	13.4459	11.3021	-0.702538	14330	225020	SE:I	Fez2	brain	terminal	0.702538	downregulated	ENSMUSG00000056121	Skipped exon (inclusion)	brain, terminal
264	1613	10823	22607	51.5879	0.0316024	13.5665	0.000230263	0.0135896	11.142	10.128	-0.358869	14360	193813	AFE	Mcfd2	brain	terminal	0.358869	downregulated	ENSMUSG00000024150	Alternative first exon	brain, terminal
265	1624	10829	22616	39.5476	0.00819611	9.91202	0.00164203	0.0465242	10.0349	8.44472	-0.613273	14364	18189	SE:S	Nrxn1	brain	terminal	0.613273	downregulated	ENSMUSG00000024109	Skipped exon (skipping)	brain, terminal
266	1973	11019	23014	62.3914	0.00694797	13.2632	0.000270665	0.014955	12.0528	10.5172	-0.526498	14594	59025	SE:S	Usp14	brain	terminal	0.526498	downregulated	ENSMUSG00000047879	Skipped exon (skipping)	brain, terminal
267	1994	11035	23052	5.89336	0.0246442	12.1431	0.000492701	0.0210352	5.18433	2.88363	-1.76822	14616	319211	AS	Nol4	brain	terminal	1.76822	downregulated	ENSMUSG00000041923	Alternative start other than alternative first exon	brain, terminal
268	2088	11084	23154	59.5074	0.0102218	12.061	0.00051488	0.0216595	11.7376	10.7466	-0.340256	14761	50771	SE:I	Atp9b	brain	terminal	0.340256	downregulated	ENSMUSG00000024566	Skipped exon (inclusion)	brain, terminal
269	2096	1109	2311	15.11	0.0985729	11.3757	0.000744115	0.0273863	6.14664	5.91396	-0.122669	1607	73368	RI:R	Col20a1	brain	terminal	0.122669	downregulated	ENSMUSG00000016356	Retained intron (retention)	brain, terminal
270	2236	11164	23320	19.7764	0.0216164	17.9498	2.27e-05	0.00240795	8.25879	5.75509	-1.18265	14846	56389	A5SS:P	Stx5a	brain	terminal	1.18265	downregulated	ENSMUSG00000010110	Alternative 5' splice site (proximal)	brain, terminal
271	2300	11209	23415	64.4187	0.0498691	16.0872	6.05e-05	0.005163	12.1786	10.5588	-0.553281	14885	353211	S2E:I	Prune2	brain	terminal	0.553281	downregulated	ENSMUSG00000039126	Two consecutive exons skipped:I	brain, terminal
272	2480	11298	23596	55.4523	0.024258	11.3223	0.000765804	0.0278381	11.6471	10.0881	-0.545548	15035	245857	RI:R	Ssh3	brain	terminal	0.545548	downregulated	ENSMUSG00000034616	Retained intron (retention)	brain, terminal
273	2545	11328	23655	450.006	0.00501129	10.213	0.00139451	0.0414552	21.2335	20.6688	-0.157162	15062	66556	A3SS:D	Drap1	brain	terminal	0.157162	downregulated	ENSMUSG00000024914	Alternative 3' splice site (distal)	brain, terminal
274	2668	11390	23781	151.638	0.0817859	15.6581	7.59e-05	0.00606664	16.6106	14.3429	-0.679365	15133	98170	RI:E	Tmem132a	brain	terminal	0.679365	downregulated	ENSMUSG00000024736	Retained intron (exclusion)	brain, terminal
275	2711	11418	23843	242.933	0.0189702	13.0542	0.000302603	0.0158363	18.2921	16.8771	-0.408231	15219	20411	SE:I	Sorbs1	brain	terminal	0.408231	downregulated	ENSMUSG00000025006	Skipped exon (inclusion)	brain, terminal
276	2713	11419	23845	70.3711	0.006639	124.905	5.34e-29	5.36e-25	14.1813	9.71754	-1.49698	15219	20411	SE:I	Sorbs1	brain	terminal	1.49698	downregulated	ENSMUSG00000025006	Skipped exon (inclusion)	brain, terminal
277	2720	11429	23871	42.1551	0.0254945	11.5377	0.000681976	0.0258199	10.7077	8.9622	-0.647553	15219	20411	SE:S	Sorbs1	brain	terminal	0.647553	downregulated	ENSMUSG00000025006	Skipped exon (skipping)	brain, terminal
278	2728	11436	23887	56.245	0.0215616	19.0574	1.27e-05	0.00154258	11.7438	10.1688	-0.548699	15219	20411	SE:S	Sorbs1	brain	terminal	0.548699	downregulated	ENSMUSG00000025006	Skipped exon (skipping)	brain, terminal
279	2836	11495	24010	24.9322	0.0186657	11.4839	0.000702001	0.0260858	8.53386	7.20904	-0.569754	15267	14218	SE:S	Sh3pxd2a	brain	terminal	0.569754	downregulated	ENSMUSG00000053617	Skipped exon (skipping)	brain, terminal
280	2865	11510	24042	47.9234	0.0251433	14.576	0.000134618	0.00925085	10.9898	9.69284	-0.466568	15288	14585	SE:I	Gfra1	brain	terminal	0.466568	downregulated	ENSMUSG00000025089	Skipped exon (inclusion)	brain, terminal
281	2880	11519	24061	1574.01	0.0151083	14.0646	0.000176637	0.0111811	27.7786	27.2242	-0.149849	15303	20977	SE:I	Syp	brain	terminal	0.149849	downregulated	ENSMUSG00000031144	Skipped exon (inclusion)	brain, terminal
282	2942	1155	2407	118.049	0.0352063	15.1119	0.000101323	0.00761478	14.781	13.794	-0.30392	1641	66960	SE:I	Mindy3	brain	terminal	0.30392	downregulated	ENSMUSG00000026767	Skipped exon (inclusion)	brain, terminal
283	2954	11556	24136	67.6794	0.0159183	19.864	8.32e-06	0.00115871	12.364	11.1596	-0.404096	15362	320634	SE:I	Ocrl	brain	terminal	0.404096	downregulated	ENSMUSG00000001173	Skipped exon (inclusion)	brain, terminal
284	3029	11599	24222	506.55	0.00789681	10.9617	0.00093013	0.0314738	21.884	21.2391	-0.178692	15419	54411	RI:E	Atp6ap1	brain	terminal	0.178692	downregulated	ENSMUSG00000019087	Retained intron (exclusion)	brain, terminal
285	3142	11670	24379	1492.49	0.00319628	13.8627	0.000196665	0.0120682	27.4902	26.879	-0.16533	15504	18823	A5SS:P	Plp1	brain	terminal	0.16533	downregulated	ENSMUSG00000031425	Alternative 5' splice site (proximal)	brain, terminal
286	3225	11715	24469	149.294	0.0131012	10.2433	0.0013718	0.0410233	15.9259	14.826	-0.329974	15591	73447	A3SS:D	Wdr13	brain	terminal	0.329974	downregulated	ENSMUSG00000031166	Alternative 3' splice site (distal)	brain, terminal
287	3248	11728	24497	30.115	0.0142992	14.6615	0.000128645	0.00890137	9.24684	7.88798	-0.55067	15604	12361	SE:I	Cask	brain	terminal	0.55067	downregulated	ENSMUSG00000031012	Skipped exon (inclusion)	brain, terminal
288	3249	11729	24498	151.489	0.00470622	14	0.000182808	0.0114241	15.859	14.5791	-0.385341	15610	20964	A3SS:D	Syn1	brain	terminal	0.385341	downregulated	ENSMUSG00000037217	Alternative 3' splice site (distal)	brain, terminal
289	3267	11738	24516	35.8061	0.012442	40.8608	1.63e-10	1.06e-07	10.912	7.67253	-1.25247	15626	16784	ALE	Lamp2	brain	terminal	1.25247	downregulated	ENSMUSG00000016534	Alternative last exon	brain, terminal
290	3626	1228	2564	41.2713	0.0243202	11.4013	0.000733938	0.0271219	10.4756	9.04921	-0.531195	1689	227644	RI:E	Snapc4	brain	terminal	0.531195	downregulated	ENSMUSG00000036281	Retained intron (exclusion)	brain, terminal
291	3673	1257	2630	30.8831	0.0179479	13.2748	0.000268992	0.014955	9.1255	8.13699	-0.398256	1710	76220	AS	6530402F18Rik	brain	terminal	0.398256	downregulated	ENSMUSG00000079499	Alternative start other than alternative first exon	brain, terminal
292	3800	134	286	62.1391	0.00669907	11.3264	0.000764132	0.0278277	11.9001	10.5904	-0.449748	171	20536	RI:E	Slc4a3	brain	terminal	0.449748	downregulated	ENSMUSG00000006576	Retained intron (exclusion)	brain, terminal
293	3864	1369	2871	42.8063	0.032513	12.0393	0.000520902	0.0217398	10.7341	9.09238	-0.605972	1862	12388	SE:I	Ctnnd1	brain	terminal	0.605972	downregulated	ENSMUSG00000034101	Skipped exon (inclusion)	brain, terminal
294	3868	1370	2873	17.3888	0.0163072	28.0347	1.19e-07	2.95e-05	7.72871	4.95818	-1.42221	1862	12388	SE:I	Ctnnd1	brain	terminal	1.42221	downregulated	ENSMUSG00000034101	Skipped exon (inclusion)	brain, terminal
295	3929	1401	2934	712.906	0.00813165	17.4864	2.89e-05	0.00291787	23.6804	23.0174	-0.181793	1882	104418	RI:E_A3SS:D	Dgkz	brain	terminal	0.181793	downregulated	ENSMUSG00000040479	Other	brain, terminal
296	4036	146	317	44.5146	0.028648	12.6038	0.000384962	0.018133	10.8258	9.04274	-0.657514	178	15463	SE:S	Agfg1	brain	terminal	0.657514	downregulated	ENSMUSG00000026159	Skipped exon (skipping)	brain, terminal
297	4039	1460	3056	23.2088	0.0248928	10.7235	0.00105785	0.034597	8.41317	6.81929	-0.702834	1978	327655	AFE	Ppip5k1	brain	terminal	0.702834	downregulated	ENSMUSG00000033526	Alternative first exon	brain, terminal
298	4088	1485	3105	313.78	0.0139924	11.9652	0.000542036	0.0221969	19.3956	18.7739	-0.176012	2029	241638	A5SS:P	Lzts3	brain	terminal	0.176012	downregulated	ENSMUSG00000037703	Alternative 5' splice site (proximal)	brain, terminal
299	4090	1486	3107	211.372	0.0083077	12.7314	0.000359569	0.0173024	17.5441	16.607	-0.272394	2029	241638	RI:E	Lzts3	brain	terminal	0.272394	downregulated	ENSMUSG00000037703	Retained intron (exclusion)	brain, terminal
300	4228	1558	3251	9.90929	0.0370862	17.1625	3.43e-05	0.00331041	5.7465	3.73418	-1.32131	2140	19281	AE	Ptprt	brain	terminal	1.32131	downregulated	ENSMUSG00000053141	Alternative end other than alternative last exon	brain, terminal
301	4283	1590	3321	8.84329	0.037886	15.4176	8.62e-05	0.00667709	6.12002	3.86551	-1.4171	2163	72043	AFE	Sulf2	brain	terminal	1.4171	downregulated	ENSMUSG00000006800	Alternative first exon	brain, terminal
302	4302	16	31	58.1212	0.0155272	17.2191	3.33e-05	0.00322864	11.8535	10.065	-0.623211	37	13518	SE:S	Dst	brain	terminal	0.623211	downregulated	ENSMUSG00000026131	Skipped exon (skipping)	brain, terminal
303	4310	1602	3346	133.696	0.00932531	19.4296	1.04e-05	0.00133401	15.7061	14.0407	-0.505504	2180	76960	SE:S_S2E:S	Bcas1	brain	terminal	0.505504	downregulated	ENSMUSG00000013523	Other	brain, terminal
304	4312	1604	3350	43.4784	0.0192904	17.1068	3.53e-05	0.00336034	10.8736	8.8494	-0.750218	2180	76960	SE:S_S2E:S	Bcas1	brain	terminal	0.750218	downregulated	ENSMUSG00000013523	Other	brain, terminal
305	4423	1659	3460	41.3458	0.0172144	10.7068	0.00106741	0.0347141	10.5465	9.02051	-0.567637	2291	14359	SE:I_S2E:I_A5SS:P	Fxr1	brain	terminal	0.567637	downregulated	ENSMUSG00000027680	Other	brain, terminal
306	4472	1682	3508	318.984	0.00989937	12.7247	0.000360859	0.017323	19.4879	18.3387	-0.325959	2327	13175	SE:I	Dclk1	brain	terminal	0.325959	downregulated	ENSMUSG00000027797	Skipped exon (inclusion)	brain, terminal
307	4486	1689	3522	42.1843	0.0170283	9.79771	0.00174729	0.0479632	10.024	9.19681	-0.310749	2337	56758	SE:I	Mbnl1	brain	terminal	0.310749	downregulated	ENSMUSG00000027763	Skipped exon (inclusion)	brain, terminal
308	4508	17	34	164.625	0.0101883	14.5149	0.000139057	0.00949088	16.4428	15.2558	-0.352636	37	13518	SE:I	Dst	brain	terminal	0.352636	downregulated	ENSMUSG00000026131	Skipped exon (inclusion)	brain, terminal
309	4538	1733	3628	118.3	0.00867851	9.69196	0.00185076	0.0498487	14.6937	13.8394	-0.263188	2397	16800	AS	Arhgef2	brain	terminal	0.263188	downregulated	ENSMUSG00000028059	Alternative start other than alternative first exon	brain, terminal
310	4593	1760	3681	50.0963	0.018165	23.5844	1.2e-06	0.00024732	11.0666	9.71171	-0.486157	2421	56417	AFE	Adar	brain	terminal	0.486157	downregulated	ENSMUSG00000027951	Alternative first exon	brain, terminal
311	4601	1765	3691	336.135	0.0147041	16.2042	5.69e-05	0.00496134	20.2068	18.7045	-0.423696	2424	59069	MXE	Tpm3	brain	terminal	0.423696	downregulated	ENSMUSG00000027940	Mutually exclusive exons	brain, terminal
312	4639	18	35	82.5742	0.0929251	11.5937	0.000661743	0.0252924	13.9664	11.0217	-0.962007	37	13518	SE:S	Dst	brain	terminal	0.962007	downregulated	ENSMUSG00000026131	Skipped exon (skipping)	brain, terminal
313	4721	1838	3863	79.6033	0.00876889	13.4883	0.000240052	0.0140307	13.1189	11.695	-0.465605	2497	229663	SE:I	Csde1	brain	terminal	0.465605	downregulated	ENSMUSG00000068823	Skipped exon (inclusion)	brain, terminal
314	4755	1854	3895	28.19	0.0167541	19.6706	9.2e-06	0.00123906	9.11868	7.55485	-0.646147	2568	108058	SE:I_S2E:I	Camk2d	brain	terminal	0.646147	downregulated	ENSMUSG00000053819	Other	brain, terminal
315	4758	1856	3898	21.2867	0.0107851	10.965	0.000928509	0.0314721	8.24731	6.64396	-0.719065	2568	108058	SE:S	Camk2d	brain	terminal	0.719065	downregulated	ENSMUSG00000053819	Skipped exon (skipping)	brain, terminal
316	4818	1883	3954	266.297	0.0167094	9.75182	0.00179145	0.0487751	18.5525	17.962	-0.1688	2622	170822	S2E:I	Usp33	brain	terminal	0.1688	downregulated	ENSMUSG00000025437	Two consecutive exons skipped:I	brain, terminal
317	4838	1892	3972	58.043	0.0718716	18.1782	2.01e-05	0.00224254	12.5231	9.61312	-1.01115	2639	21985	SE:I_S2E:I	Tpd52	brain	terminal	1.01115	downregulated	ENSMUSG00000027506	Other	brain, terminal
318	4850	19	39	10.2101	0.153565	9.73856	0.00180442	0.0489953	6.56272	4.0849	-1.47481	41	226970	AS	Arhgef4	brain	terminal	1.47481	downregulated	ENSMUSG00000037509	Alternative start other than alternative first exon	brain, terminal
319	4913	194	415	42.1236	0.0226719	9.74445	0.00179864	0.0489046	10.5177	9.07724	-0.535275	256	76707	SE:I	Clasp1	brain	terminal	0.535275	downregulated	ENSMUSG00000064302	Skipped exon (inclusion)	brain, terminal
320	4996	1987	4170	29.4594	0.0371432	13.0692	0.000300189	0.0158208	9.27692	7.08683	-0.919151	2788	360213	RI:E	Trim46	brain	terminal	0.919151	downregulated	ENSMUSG00000042766	Retained intron (exclusion)	brain, terminal
321	5027	20	40	74.5342	0.015344	14.265	0.000158794	0.0104247	12.8094	11.2041	-0.53337	41	226970	AS	Arhgef4	brain	terminal	0.53337	downregulated	ENSMUSG00000037509	Alternative start other than alternative first exon	brain, terminal
322	5190	2088	4387	14.9318	0.0146306	10.2341	0.00137865	0.0411055	7.13768	5.0394	-1.1074	2904	53883	SE:S	Celsr2	brain	terminal	1.1074	downregulated	ENSMUSG00000068740	Skipped exon (skipping)	brain, terminal
323	5195	209	445	38.1994	0.0142873	14.5761	0.000134614	0.00925085	10.1793	8.39226	-0.687323	288	213464	A5SS:P	Rbbp5	brain	terminal	0.687323	downregulated	ENSMUSG00000026439	Alternative 5' splice site (proximal)	brain, terminal
324	5212	210	446	6.99703	0.0284998	23.2046	1.46e-06	0.000292266	6.2975	2.78253	-2.48644	296	12654	AFE	Chil1	brain	terminal	2.48644	downregulated	ENSMUSG00000064246	Alternative first exon	brain, terminal
325	5228	2109	4428	308.299	0.00508542	40.6245	1.84e-10	1.13e-07	19.8548	18.1431	-0.485137	2942	109676	SE:S	Ank2	brain	terminal	0.485137	downregulated	ENSMUSG00000032826	Skipped exon (skipping)	brain, terminal
326	5251	2121	4455	115.444	0.0278817	24.2738	8.36e-07	0.000182272	14.9705	13.063	-0.592071	2942	109676	SE:I	Ank2	brain	terminal	0.592071	downregulated	ENSMUSG00000032826	Skipped exon (inclusion)	brain, terminal
327	5278	2134	4481	5.54588	0.0767851	10.135	0.00145482	0.0427415	5.00079	2.75776	-1.78832	2973	109333	SE:S	Pkn2	brain	terminal	1.78832	downregulated	ENSMUSG00000004591	Skipped exon (skipping)	brain, terminal
328	5285	2138	4490	38.1128	0.0159118	36.1927	1.79e-09	8.75e-07	10.8971	7.86366	-1.16445	2976	54673	S2E:I	Sh3glb1	brain	terminal	1.16445	downregulated	ENSMUSG00000037062	Two consecutive exons skipped:I	brain, terminal
329	5479	2251	4725	42.078	0.0174484	11.7631	0.00060416	0.0240061	10.5164	9.20981	-0.483428	3207	18578	AS	Pde4b	brain	terminal	0.483428	downregulated	ENSMUSG00000028525	Alternative start other than alternative first exon	brain, terminal
330	5496	2261	4749	60.623	0.0551595	10.4363	0.00123564	0.0383945	11.9822	10.4124	-0.540509	3212	13131	AE	Dab1	brain	terminal	0.540509	downregulated	ENSMUSG00000028519	Alternative end other than alternative last exon	brain, terminal
331	5609	2319	4866	141.35	0.0146516	10.1045	0.00147912	0.0433419	15.4572	14.824	-0.190935	3298	70088		Meaf6	brain	terminal	0.190935	downregulated	ENSMUSG00000028863	Other	brain, terminal
332	5628	2330	4889	29.41	0.134551	11.9698	0.000540703	0.0221876	9.74581	6.97333	-1.14936	3309	71514	ALE	Sfpq	brain	terminal	1.14936	downregulated	ENSMUSG00000028820	Alternative last exon	brain, terminal
333	5685	2364	4963	25.9552	0.0151849	11.3916	0.000737762	0.0272131	8.58073	7.08042	-0.648029	3339	57317	SE:S_S2E:S	Srsf4	brain	terminal	0.648029	downregulated	ENSMUSG00000028911	Other	brain, terminal
334	5716	2379	4993	172.831	0.062495	10.2566	0.00136198	0.0408184	17.2892	14.8636	-0.717982	3364	27981	SE:S_S2E:S_RI:E_A5SS:D_A3SS:D	Rsrp1	brain	terminal	0.717982	downregulated	ENSMUSG00000037266	Other	brain, terminal
335	5754	2397	5030	51.3369	0.0275037	14.9695	0.000109266	0.00803124	11.3145	9.9397	-0.487	3388	170707	SE:S	Usp48	brain	terminal	0.487	downregulated	ENSMUSG00000043411	Skipped exon (skipping)	brain, terminal
336	5764	2401	5038	100.651	0.0041958	20.8781	4.89e-06	0.000740092	14.1833	12.5129	-0.528801	3389	110351	SE:S	Rap1gap	brain	terminal	0.528801	downregulated	ENSMUSG00000041351	Skipped exon (skipping)	brain, terminal
337	5808	2432	5108	618.514	0.0150667	32.4906	1.2e-08	4.62e-06	23.6606	21.5466	-0.582028	3404	12345	SE:S	Capzb	brain	terminal	0.582028	downregulated	ENSMUSG00000028745	Skipped exon (skipping)	brain, terminal
338	5847	2450	5145	253.756	0.00586925	19.6125	9.48e-06	0.0012569	18.5084	17.2082	-0.373656	3442	65945	SE:I	Clstn1	brain	terminal	0.373656	downregulated	ENSMUSG00000039953	Skipped exon (inclusion)	brain, terminal
339	5934	2502	5250	75.6271	0.0185317	11.0093	0.000906573	0.0309376	12.7138	11.3663	-0.446942	3500	13542	RI:E	Dvl1	brain	terminal	0.446942	downregulated	ENSMUSG00000029071	Retained intron (exclusion)	brain, terminal
340	6097	2580	5407	11.1058	0.0839977	10.4311	0.00123911	0.0383945	6.17754	4.1038	-1.26659	3638	73750	SE:I	Whrn	brain	terminal	1.26659	downregulated	ENSMUSG00000039137	Skipped exon (inclusion)	brain, terminal
341	6107	2585	5417	11.0547	0.0218083	9.99921	0.00156608	0.0450859	5.65236	3.63719	-1.34817	3650	19266	SE:I	Ptprd	brain	terminal	1.34817	downregulated	ENSMUSG00000028399	Skipped exon (inclusion)	brain, terminal
342	6115	2589	5425	55.5405	0.0180466	14.3403	0.000152564	0.0102387	11.271	10.3408	-0.326273	3653	17475	SE:I	Mpdz	brain	terminal	0.326273	downregulated	ENSMUSG00000028402	Skipped exon (inclusion)	brain, terminal
343	6119	2591	5429	35.5573	0.0128342	15.7908	7.07e-05	0.00570122	9.92796	8.46106	-0.567349	3653	17475	SE:I	Mpdz	brain	terminal	0.567349	downregulated	ENSMUSG00000028402	Skipped exon (inclusion)	brain, terminal
344	6131	26	52	34.5941	0.019551	11.313	0.00076968	0.0279284	9.73726	8.31615	-0.55621	46	94218	SE:I	Cnnm3	brain	terminal	0.55621	downregulated	ENSMUSG00000001138	Skipped exon (inclusion)	brain, terminal
345	6142	2607	5461	25.5091	0.0167265	13.1087	0.000293932	0.0157281	8.82028	7.19357	-0.691732	3681	67299		Dock7	brain	terminal	0.691732	downregulated	ENSMUSG00000028556	Other	brain, terminal
346	6228	2649	5548	41.3318	0.0692291	9.83468	0.00171252	0.0473978	10.864	8.72493	-0.796349	3736	19268	SE:I	Ptprf	brain	terminal	0.796349	downregulated	ENSMUSG00000033295	Skipped exon (inclusion)	brain, terminal
347	6301	2694	5640	718.205	0.00565909	28.5558	9.1e-08	2.31e-05	23.8737	22.3954	-0.405806	3786	26562	SE:S_A5SS:D_A3SS:D	Ncdn	brain	terminal	0.405806	downregulated	ENSMUSG00000028833	Other	brain, terminal
348	6326	2705	5664	29.7345	0.0212295	9.72341	0.00181935	0.0492674	9.35506	7.72765	-0.661375	3800	433759	RI:R	Hdac1	brain	terminal	0.661375	downregulated	ENSMUSG00000028800	Retained intron (retention)	brain, terminal
349	6434	2760	5778	20.8392	0.0133772	30.7296	2.97e-08	9.2e-06	8.88202	5.91191	-1.34985	3893	66147	SE:I	Necap2	brain	terminal	1.34985	downregulated	ENSMUSG00000028923	Skipped exon (inclusion)	brain, terminal
350	6520	2818	5902	34.6662	0.0167655	9.93698	0.00161991	0.0463035	9.77232	8.30124	-0.575415	3954	16498	RI:E	Kcnab2	brain	terminal	0.575415	downregulated	ENSMUSG00000028931	Retained intron (exclusion)	brain, terminal
351	6595	2851	5971	126.007	0.0115445	37.5267	9.02e-10	4.76e-07	15.3019	13.8519	-0.443278	3981	11603	SE:I	Agrn	brain	terminal	0.443278	downregulated	ENSMUSG00000041936	Skipped exon (inclusion)	brain, terminal
352	6620	2863	5994	56.3148	0.0118141	9.89507	0.00165722	0.0465242	11.409	10.4657	-0.328681	3983	231003	RI:E	Klhl17	brain	terminal	0.328681	downregulated	ENSMUSG00002076083	Retained intron (exclusion)	brain, terminal
353	6655	2883	6037	18.1124	0.0899837	15.0065	0.000107141	0.00790398	8.42977	5.41879	-1.44203	4037	20535	RI:R	Slc4a2	brain	terminal	1.44203	downregulated	ENSMUSG00000028962	Retained intron (retention)	brain, terminal
354	6657	2884	6039	13.8717	0.0176365	34.1476	5.11e-09	2.14e-06	7.81522	4.38592	-1.83529	4037	20535	RI:R	Slc4a2	brain	terminal	1.83529	downregulated	ENSMUSG00000028962	Retained intron (retention)	brain, terminal
355	6706	291	613	92.1671	0.0149037	21.2486	4.03e-06	0.000647566	14.0234	12.3064	-0.546831	470	12490	A3SS:P	Cd34	brain	terminal	0.546831	downregulated	ENSMUSG00000016494	Alternative 3' splice site (proximal)	brain, terminal
356	6715	2913	6097	36.6481	0.00978942	14.0423	0.00017874	0.0112432	10.1529	8.31105	-0.711193	4071	192292	SE:I	Nrbp1	brain	terminal	0.711193	downregulated	ENSMUSG00000029148	Skipped exon (inclusion)	brain, terminal
357	6742	2935	6141	144.585	0.0193241	11.1059	0.000860529	0.029821	15.9032	14.5885	-0.395582	4097	11518	SE:S	Add1	brain	terminal	0.395582	downregulated	ENSMUSG00000029106	Skipped exon (skipping)	brain, terminal
358	6776	2950	6172	86.0837	0.0247513	16.1039	6e-05	0.00515073	13.8548	11.8336	-0.650953	4105	231148	S2E:S	Ablim2	brain	terminal	0.650953	downregulated	ENSMUSG00000029095	Two consecutive exons skipped:S	brain, terminal
359	6803	2962	6197	51.7882	0.0164126	12.5175	0.000403156	0.0185544	11.0659	10.2767	-0.278713	4136	57915	S2E:I	Tbc1d1	brain	terminal	0.278713	downregulated	ENSMUSG00000029174	Two consecutive exons skipped:I	brain, terminal
360	7145	3162	6606	24.7116	0.0121875	14.7538	0.000122503	0.00859493	8.73804	6.89998	-0.795806	4429	57330	RI:E	Gigyf1	brain	terminal	0.795806	downregulated	ENSMUSG00000029714	Retained intron (exclusion)	brain, terminal
361	7161	3171	6624	126.092	0.0343378	23.3177	1.37e-06	0.000278345	15.4832	13.7335	-0.534577	4432	231798	A3SS:P	Lrch4	brain	terminal	0.534577	downregulated	ENSMUSG00000093445	Alternative 3' splice site (proximal)	brain, terminal
362	7326	325	683	71.5756	0.0328354	13.7212	0.000212052	0.0128163	12.666	11.1334	-0.51138	522	214895	SE:I	Lman2l	brain	terminal	0.51138	downregulated	ENSMUSG00000001143	Skipped exon (inclusion)	brain, terminal
363	7395	3286	6857	24.4825	0.0214702	10.266	0.00135505	0.0408016	8.41921	7.36997	-0.449952	4610	68294	RI:E	Mfsd10	brain	terminal	0.449952	downregulated	ENSMUSG00000001082	Retained intron (exclusion)	brain, terminal
364	7570	3374	7036	373.712	0.0177809	18.9701	1.33e-05	0.00160511	20.2742	19.6404	-0.177847	4736	26414	AE	Mapk10	brain	terminal	0.177847	downregulated	ENSMUSG00000046709	Alternative end other than alternative last exon	brain, terminal
365	7623	3400	7092	45.8161	0.0173595	13.3574	0.000257405	0.014468	11.043	9.35029	-0.614414	4769	381668	RI:R	Fbrsl1	brain	terminal	0.614414	downregulated	ENSMUSG00000043323	Retained intron (retention)	brain, terminal
366	7680	3435	7174	20.4716	0.0136322	15.0524	0.000104567	0.00782923	8.27197	6.36516	-0.867576	4798	26431	SE:S	Git2	brain	terminal	0.867576	downregulated	ENSMUSG00000041890	Skipped exon (skipping)	brain, terminal
367	7775	3483	7271	30.4854	0.0228088	9.98632	0.00157708	0.0452081	9.41935	7.51124	-0.780976	4853	59008	A3SS:D	Anapc5	brain	terminal	0.780976	downregulated	ENSMUSG00000029472	Alternative 3' splice site (distal)	brain, terminal
368	7790	3495	7297	108.133	0.0117481	37.1549	1.09e-09	5.61e-07	14.6362	13.0379	-0.498503	4859	56430	SE:I	Clip1	brain	terminal	0.498503	downregulated	ENSMUSG00000049550	Skipped exon (inclusion)	brain, terminal
369	7830	3518	7345	162.126	0.00746563	19.1186	1.23e-05	0.00151222	16.2601	15.2698	-0.294681	4876	20602	A5SS:P	Ncor2	brain	terminal	0.294681	downregulated	ENSMUSG00000029478	Alternative 5' splice site (proximal)	brain, terminal
370	7902	3568	7463	146.658	0.01144	17.3461	3.12e-05	0.00310473	15.6863	14.8343	-0.256211	4897	269713	SE:I	Clip2	brain	terminal	0.256211	downregulated	ENSMUSG00000063146	Skipped exon (inclusion)	brain, terminal
371	7966	3603	7534	181.472	0.0147228	13.2004	0.000279884	0.0152185	16.7417	15.9247	-0.240487	4941	231807	SE:I	Trappc14	brain	terminal	0.240487	downregulated	ENSMUSG00000036948	Skipped exon (inclusion)	brain, terminal
372	7983	3613	7553	23.4233	0.0161643	10.9169	0.000952886	0.0320576	8.40293	6.69123	-0.760285	4951	100494	A5SS:P	Zfand2a	brain	terminal	0.760285	downregulated	ENSMUSG00000053581	Alternative 5' splice site (proximal)	brain, terminal
373	7997	3621	7569	9.77768	0.0219115	15.187	9.74e-05	0.00740105	6.41954	3.98221	-1.48053	4960	74239	SE:S	Iqce	brain	terminal	1.48053	downregulated	ENSMUSG00000036555	Skipped exon (skipping)	brain, terminal
374	8089	3664	7659	50.6	0.0183899	14.2733	0.000158095	0.0104247	10.9475	10.1288	-0.291208	5035	64213	SE:I	St7	brain	terminal	0.291208	downregulated	ENSMUSG00000029534	Skipped exon (inclusion)	brain, terminal
375	8093	3666	7663	65.7789	0.0178066	50.5526	1.16e-12	1.42e-09	13.3265	10.0025	-1.12449	5040	19283	A5SS:P	Ptprz1	brain	terminal	1.12449	downregulated	ENSMUSG00000068748	Alternative 5' splice site (proximal)	brain, terminal
376	8206	3732	7798	246.42	0.0051666	14.882	0.000114453	0.008291	18.363	17.3673	-0.28611	5151	66870	A3SS:P	Serbp1	brain	terminal	0.28611	downregulated	ENSMUSG00000036371	Alternative 3' splice site (proximal)	brain, terminal
377	8269	3762	7859	15.146	0.0167957	30.7194	2.98e-08	9.2e-06	7.40277	3.41926	-2.40301	5180	13191	AFE	Dctn1	brain	terminal	2.40301	downregulated	ENSMUSG00000031865	Alternative first exon	brain, terminal
378	8275	3764	7865	193.848	0.0198792	12.0773	0.000510382	0.0215154	17.0354	15.9196	-0.327616	5180	13191	S2E:I	Dctn1	brain	terminal	0.327616	downregulated	ENSMUSG00000031865	Two consecutive exons skipped:I	brain, terminal
379	8303	378	793	13.255	0.0557124	20.4506	6.12e-06	0.000896216	6.91114	3.60939	-2.01496	616	14268	SE:I	Fn1	brain	terminal	2.01496	downregulated	ENSMUSG00000026193	Skipped exon (inclusion)	brain, terminal
380	8368	3820	7982	43.7511	0.0271515	79.9823	3.78e-19	1.26e-15	11.4809	7.81818	-1.3849	5246	12661	SE:S	Chl1	brain	terminal	1.3849	downregulated	ENSMUSG00000030077	Skipped exon (skipping)	brain, terminal
381	8371	3821	7985	106.797	0.025681	49.5573	1.93e-12	2.03e-09	15.2249	11.9033	-1.0469	5246	12661	SE:I	Chl1	brain	terminal	1.0469	downregulated	ENSMUSG00000030077	Skipped exon (inclusion)	brain, terminal
382	8427	3848	8039	35.6567	0.00868554	10.0627	0.00151302	0.0439581	9.82988	8.51679	-0.508445	5301	98758	AFE	Hnrnpf	brain	terminal	0.508445	downregulated	ENSMUSG00000042079	Alternative first exon	brain, terminal
383	8496	3884	8114	32.9437	0.0437328	12.5378	0.000398793	0.0185195	9.67055	8.19086	-0.583314	5360	19277	SE:I	Ptpro	brain	terminal	0.583314	downregulated	ENSMUSG00000030223	Skipped exon (inclusion)	brain, terminal
384	8515	3895	8135	119.421	0.012668	30.0731	4.16e-08	1.16e-05	15.0792	13.4387	-0.505749	5379	67529	SE:S	Fgfr1op2	brain	terminal	0.505749	downregulated	ENSMUSG00000040242	Skipped exon (skipping)	brain, terminal
385	8544	391	819	14.0324	0.103374	9.89661	0.00165584	0.0465242	7.2275	5.21387	-1.04318	638	74577	RI:R	Glb1l	brain	terminal	1.04318	downregulated	ENSMUSG00000026200	Retained intron (retention)	brain, terminal
386	8623	3963	8275	107.089	0.014224	13.0889	0.000297054	0.0158108	14.3896	13.2973	-0.3405	5532	66510	A5SS:P	Rnf181	brain	terminal	0.3405	downregulated	ENSMUSG00000055850	Alternative 5' splice site (proximal)	brain, terminal
387	8661	3982	8313	16.5468	0.0195601	16.0754	6.09e-05	0.005163	7.59578	5.26321	-1.17912	5582	72102	SE:S	Dusp11	brain	terminal	1.17912	downregulated	ENSMUSG00000030002	Skipped exon (skipping)	brain, terminal
388	8669	3987	8323	296.497	0.0045946	11.1704	0.00083112	0.0292071	19.2	18.4286	-0.219042	5598	12785	A3SS:D	Cnbp	brain	terminal	0.219042	downregulated	ENSMUSG00000030057	Alternative 3' splice site (distal)	brain, terminal
389	8691	4	7	201.937	0.0146786	24.0042	9.61e-07	0.000205198	17.7623	15.9802	-0.519904	3	108664	SE:S	Atp6v1h	brain	terminal	0.519904	downregulated	ENSMUSG00000033793	Skipped exon (skipping)	brain, terminal
390	8760	4041	8435	75.4953	0.0375873	10.6536	0.0010986	0.0353843	13.2415	11.2485	-0.656219	5691	232341	SE:I_S2E:I	Wnk1	brain	terminal	0.656219	downregulated	ENSMUSG00000045962	Other	brain, terminal
391	8803	407	853	32.4837	0.0112905	12.7769	0.000350932	0.0170092	9.70807	8.00119	-0.677132	651	210293	SE:I	Dock10	brain	terminal	0.677132	downregulated	ENSMUSG00000038608	Skipped exon (inclusion)	brain, terminal
392	8853	4092	8541	298.822	0.00620001	23.5468	1.22e-06	0.000249621	19.2889	18.3823	-0.257362	5720	14788	A3SS:D	Gpr162	brain	terminal	0.257362	downregulated	ENSMUSG00000038390	Alternative 3' splice site (distal)	brain, terminal
393	8859	4095	8547	37.0787	0.00737436	16.7508	4.26e-05	0.00390537	10.2144	7.999	-0.864117	5724	69202	SE:S	Ptms	brain	terminal	0.864117	downregulated	ENSMUSG00000030122	Skipped exon (skipping)	brain, terminal
394	8961	4148	8656	611.767	0.013824	17.4493	2.95e-05	0.00296052	23.2167	21.8059	-0.388594	5811	57776	ALE	Ttyh1	brain	terminal	0.388594	downregulated	ENSMUSG00000030428	Alternative last exon	brain, terminal
395	9019	4186	8746	31.4192	0.0270023	20.612	5.62e-06	0.000829835	9.68722	7.66903	-0.812402	5846	70394	RI:E	Kptn	brain	terminal	0.812402	downregulated	ENSMUSG00000006021	Retained intron (exclusion)	brain, terminal
396	9033	4192	8758	12.9848	0.117219	9.84959	0.00169869	0.0471452	6.77416	4.96673	-0.981163	5851	330474	AFE	Zc3h4	brain	terminal	0.981163	downregulated	ENSMUSG00000059273	Alternative first exon	brain, terminal
397	9062	4204	8783	160.878	0.012071	12.9845	0.000314081	0.0160774	16.2863	14.9144	-0.409659	5869	13401	SE:I	Dmwd	brain	terminal	0.409659	downregulated	ENSMUSG00000030410	Skipped exon (inclusion)	brain, terminal
398	9161	4254	8884	94.2185	0.00374141	10.3369	0.00130399	0.0397054	13.8046	12.6179	-0.377172	5951	76686	A3SS:D	Clip3	brain	terminal	0.377172	downregulated	ENSMUSG00000013921	Alternative 3' splice site (distal)	brain, terminal
399	9173	426	891	195.379	0.00521355	12.337	0.000444065	0.0196324	17.2654	15.9791	-0.37672	686	16560	SE:I_MXE	Kif1a	brain	terminal	0.37672	downregulated	ENSMUSG00000014602	Other	brain, terminal
400	9182	4263	8902	14.3836	0.0772734	10.264	0.00135651	0.0408016	7.06255	4.75753	-1.24989	5966	53896	RI:R	Slc7a10	brain	terminal	1.24989	downregulated	ENSMUSG00000030495	Retained intron (retention)	brain, terminal
401	9311	433	912	42.9719	0.0180204	14.1584	0.00016805	0.0107734	10.4122	9.14928	-0.469639	691	110611	AFE	Hdlbp	brain	terminal	0.469639	downregulated	ENSMUSG00000034088	Alternative first exon	brain, terminal
402	9339	4343	9065	29.8213	0.0116754	13.2143	0.000277816	0.0151579	9.51202	7.55443	-0.796964	6040	20430	MXE	Cyfip1	brain	terminal	0.796964	downregulated	ENSMUSG00000030447	Mutually exclusive exons	brain, terminal
403	9364	4354	9088	280.525	0.00949944	17.2317	3.31e-05	0.00322291	18.9653	18.0524	-0.260151	6054	11784	SE:I	Apba2	brain	terminal	0.260151	downregulated	ENSMUSG00000030519	Skipped exon (inclusion)	brain, terminal
404	9418	4386	9153	117.866	0.00797253	42.5488	6.89e-11	4.94e-08	15.1804	13.178	-0.61883	6114	233489	SE:I	Picalm	brain	terminal	0.61883	downregulated	ENSMUSG00000039361	Skipped exon (inclusion)	brain, terminal
405	9466	4409	9203	182.933	0.0182753	13.063	0.000301183	0.0158208	16.7133	16.0747	-0.187739	6136	109689	SE:I	Arrb1	brain	terminal	0.187739	downregulated	ENSMUSG00000018909	Skipped exon (inclusion)	brain, terminal
406	9471	4412	9208	1255.36	0.0040234	13.4813	0.000240956	0.0140307	26.5963	26.0644	-0.144196	6144	19346	MXE	Rab6a	brain	terminal	0.144196	downregulated	ENSMUSG00000030704	Mutually exclusive exons	brain, terminal
407	9476	4414	9213	16.4498	0.0232732	14.7656	0.000121734	0.00857685	7.53004	5.55304	-0.982699	6146	207278	SE:I	Fchsd2	brain	terminal	0.982699	downregulated	ENSMUSG00000030691	Skipped exon (inclusion)	brain, terminal
408	9690	453	952	14.7818	0.0359523	20.9491	4.72e-06	0.000733661	6.98627	5.46878	-0.782741	752	54354	AS	Rassf5	brain	terminal	0.782741	downregulated	ENSMUSG00000026430	Alternative start other than alternative first exon	brain, terminal
409	9715	4542	9476	82.6214	0.0270775	13.365	0.000256361	0.0144499	13.4588	11.8867	-0.50912	6317	330671	RI:E	B4galnt4	brain	terminal	0.50912	downregulated	ENSMUSG00000055629	Retained intron (exclusion)	brain, terminal
410	9744	4555	9503	9.9128	0.0628285	12.955	0.000319062	0.0162799	6.60273	4.1062	-1.47875	6334	64540	RI:R	Tspan4	brain	terminal	1.47875	downregulated	ENSMUSG00000025511	Retained intron (retention)	brain, terminal
411	9765	4570	9542	12.3459	0.0282147	10.0203	0.00154824	0.0447651	5.33925	5.1187	-0.131071	6337	16985	A3SS:P	Lsp1	brain	terminal	0.131071	downregulated	ENSMUSG00000018819	Alternative 3' splice site (proximal)	brain, terminal
412	9801	4588	9578	51.8808	0.0171162	9.90766	0.00164592	0.0465242	11.1122	9.86443	-0.445233	6360	232807	RI:E_A3SS:D	Ppp1r12c	brain	terminal	0.445233	downregulated	ENSMUSG00000019254	Other	brain, terminal
413	9872	4623	9649	76.223	0.0121413	12.436	0.000421147	0.0189478	12.7354	11.8708	-0.283699	6418	232943	RI:R	Klc3	brain	terminal	0.283699	downregulated	ENSMUSG00000040714	Retained intron (retention)	brain, terminal
414	9876	4625	9653	26.6728	0.0653755	11.1997	0.0008181	0.0290548	9.05158	7.33855	-0.71672	6418	232943	RI:R	Klc3	brain	terminal	0.71672	downregulated	ENSMUSG00000040714	Retained intron (retention)	brain, terminal
415	9906	464	975	174.203	0.00956306	101.808	6.12e-24	4.09e-20	17.4214	14.9014	-0.744785	763	269116	SE:I_S2E:I	Nfasc	brain	terminal	0.744785	downregulated	ENSMUSG00000026442	Other	brain, terminal
416	9951	4665	9732	129.705	0.0159989	19.5719	9.69e-06	0.00127062	15.643	13.8283	-0.55271	6491	60595	MXE	Actn4	brain	terminal	0.55271	downregulated	ENSMUSG00000054808	Mutually exclusive exons	brain, terminal
417	9960	467	981	133.894	0.0126137	38.8839	4.5e-10	2.51e-07	15.8609	13.7779	-0.633294	763	269116	SE:I	Nfasc	brain	terminal	0.633294	downregulated	ENSMUSG00000026442	Skipped exon (inclusion)	brain, terminal
418	9989	4683	9769	28.8981	0.00987388	15.0346	0.00010556	0.00784101	8.97675	6.89096	-0.894527	6523	68035		Rbm42	brain	terminal	0.894527	downregulated	ENSMUSG00000036733	Other	brain, terminal
419	10021	4698	9804	36.7622	0.0184236	15.7831	7.1e-05	0.00570146	9.66096	7.25469	-0.987527	6533	56188	A3SS:P	Fxyd1	brain	terminal	0.987527	downregulated	ENSMUSG00000036570	Alternative 3' splice site (proximal)	brain, terminal
420	10024	4699	9803	136.915	0.008376	50.4866	1.2e-12	1.42e-09	15.5596	12.8941	-0.82329	6533	56188	AFE	Fxyd1	brain	terminal	0.82329	downregulated	ENSMUSG00000036570	Alternative first exon	brain, terminal
421	10026	470	987	72.4469	0.0944898	11.2889	0.00077973	0.028242	13.2608	10.5176	-0.917671	763	269116	SE:I	Nfasc	brain	terminal	0.917671	downregulated	ENSMUSG00000026442	Skipped exon (inclusion)	brain, terminal
422	10128	476	999	50.213	0.0338085	14.9371	0.000111157	0.00811083	11.0244	9.82405	-0.429769	769	381290	SE:I	Atp2b4	brain	terminal	0.429769	downregulated	ENSMUSG00000026463	Skipped exon (inclusion)	brain, terminal
423	10142	4776	9998	152.083	0.0132257	17.5728	2.77e-05	0.00281653	16.4262	14.3364	-0.62726	6592	22121	AFE	Rpl13a	brain	terminal	0.62726	downregulated	ENSMUSG00000074129	Alternative first exon	brain, terminal
424	10151	478	1003	19.7587	0.0339061	11.8275	0.000583634	0.0232365	8.10919	6.09104	-0.940422	773	68507	SE:I	Ppfia4	brain	terminal	0.940422	downregulated	ENSMUSG00000026458	Skipped exon (inclusion)	brain, terminal
425	10156	4782	10010	80.106	0.0224374	13.2342	0.000274886	0.0150706	13.1245	11.6658	-0.477232	6605	22342	RI:E	Lin7b	brain	terminal	0.477232	downregulated	ENSMUSG00000003872	Retained intron (exclusion)	brain, terminal
426	10164	4786	10018	482.016	0.00715716	11.0818	0.00087177	0.030005	21.5638	21.0597	-0.139918	6606	20637	A3SS:D	Snrnp70	brain	terminal	0.139918	downregulated	ENSMUSG00000063511	Alternative 3' splice site (distal)	brain, terminal
427	10173	479	1005	89.0912	0.00682397	31.1991	2.33e-08	7.79e-06	13.8093	12.1988	-0.515608	773	68507	A5SS:D	Ppfia4	brain	terminal	0.515608	downregulated	ENSMUSG00000026458	Alternative 5' splice site (distal)	brain, terminal
428	10181	4793	10033	169.352	0.0134761	12.805	0.000345691	0.016907	16.2764	15.7005	-0.170585	6616	19158	SE:I	Cyth2	brain	terminal	0.170585	downregulated	ENSMUSG00000003269	Skipped exon (inclusion)	brain, terminal
429	10187	4796	10039	9.82502	0.021589	13.6708	0.000217809	0.0130326	6.21304	3.95392	-1.39717	6621	27414	ALE	Sergef	brain	terminal	1.39717	downregulated	ENSMUSG00000030839	Alternative last exon	brain, terminal
430	10242	4833	10120	146.336	0.077482	11.3562	0.000751966	0.0274883	15.7575	13.9418	-0.551519	6685	17304	AE	Mfge8	brain	terminal	0.551519	downregulated	ENSMUSG00000030605	Alternative end other than alternative last exon	brain, terminal
431	10296	4858	10170	216.53	0.00439146	21.8883	2.89e-06	0.000508676	17.7801	16.6941	-0.314907	6715	11775	RI:E	Ap3b2	brain	terminal	0.314907	downregulated	ENSMUSG00000062444	Retained intron (exclusion)	brain, terminal
432	10326	4871	10197	12.4878	0.0514011	12.1608	0.000488054	0.0208812	6.93638	4.57848	-1.30829	6728	65098	A3SS:D	Zfand6	brain	terminal	1.30829	downregulated	ENSMUSG00000030629	Alternative 3' splice site (distal)	brain, terminal
433	10345	4880	10218	78.28	0.0168208	11.373	0.000745186	0.0273863	12.7263	12.109	-0.201626	6744	66273	AFE	Aamdc	brain	terminal	0.201626	downregulated	ENSMUSG00000035642	Alternative first exon	brain, terminal
434	10411	492	1031	47.9923	0.021344	9.99959	0.00156575	0.0450859	10.6192	9.79103	-0.30007	788	67886	SE:I	Camsap2	brain	terminal	0.30007	downregulated	ENSMUSG00000041570	Skipped exon (inclusion)	brain, terminal
435	10448	4939	10337	40.5678	0.0058153	12.5567	0.000394798	0.0183805	10.3897	8.53131	-0.706468	6814	50781	SE:S	Dkk3	brain	terminal	0.706468	downregulated	ENSMUSG00000030772	Skipped exon (skipping)	brain, terminal
436	10539	4990	10444	4048.59	0.00414282	32.5932	1.14e-08	4.47e-06	32.9887	32.2282	-0.204035	6869	11674	RI:E	Aldoa	brain	terminal	0.204035	downregulated	ENSMUSG00000030695	Retained intron (exclusion)	brain, terminal
437	10547	4993	10449	2400.86	0.00404948	13.8424	0.0001988	0.012162	30.0476	29.4826	-0.152075	6869	11674	SE:S_A3SS:D	Aldoa	brain	terminal	0.152075	downregulated	ENSMUSG00000030695	Other	brain, terminal
438	10687	5065	10602	191.65	0.00989054	9.684	0.00185879	0.0499311	16.8138	16.1277	-0.201452	6948	68267	RI:E	Slc25a22	brain	terminal	0.201452	downregulated	ENSMUSG00000019082	Retained intron (exclusion)	brain, terminal
439	10746	5095	10671	17.6778	0.0188597	11.7421	0.000611009	0.0241398	7.4063	5.90983	-0.7313	6976	50767	RI:R	Pnpla6	brain	terminal	0.7313	downregulated	ENSMUSG00000004565	Retained intron (retention)	brain, terminal
440	10764	5105	10687	97.4847	0.0121667	12.899	0.000328762	0.0164146	13.8064	12.9937	-0.256694	6982	213027	SE:I_A3SS:P	Evi5l	brain	terminal	0.256694	downregulated	ENSMUSG00000011832	Other	brain, terminal
441	10790	5119	10715	98.8889	0.0251152	11.7018	0.0006244	0.024448	14.1364	12.7799	-0.427851	6996	54126	SE:I	Arhgef7	brain	terminal	0.427851	downregulated	ENSMUSG00000031511	Skipped exon (inclusion)	brain, terminal
442	10792	512	1080	27.8004	0.00671061	13.015	0.000309012	0.0159914	9.12265	7.06709	-0.868772	844	11758	RI:R	Prdx6	brain	terminal	0.868772	downregulated	ENSMUSG00000026701	Retained intron (retention)	brain, terminal
443	10924	520	1089	39.9688	0.0620436	11.5947	0.000661412	0.0252924	10.2097	8.37215	-0.706614	846	103967	ALE	Dnm3	brain	terminal	0.706614	downregulated	ENSMUSG00000040265	Alternative last exon	brain, terminal
444	10966	522	1093	31.3993	0.0395332	31.0389	2.53e-08	8.32e-06	9.59279	7.24433	-0.96668	846	103967	SE:S	Dnm3	brain	terminal	0.96668	downregulated	ENSMUSG00000040265	Skipped exon (skipping)	brain, terminal
445	11002	5237	10958	14.2957	0.0814347	12.8985	0.000328849	0.0164146	7.25805	5.30872	-1.00105	7134	17925	SE:I	Myo9b	brain	terminal	1.00105	downregulated	ENSMUSG00000004677	Skipped exon (inclusion)	brain, terminal
446	11004	5238	10960	37.7402	0.0457614	14.304	0.000155538	0.0103798	10.4202	8.43594	-0.756237	7134	17925	RI:R	Myo9b	brain	terminal	0.756237	downregulated	ENSMUSG00000004677	Retained intron (retention)	brain, terminal
447	11006	5239	10962	46.968	0.0298871	10.6115	0.00112384	0.0358413	10.9099	9.63695	-0.459689	7134	17925	RI:R	Myo9b	brain	terminal	0.459689	downregulated	ENSMUSG00000004677	Retained intron (retention)	brain, terminal
448	11068	5274	11032	40.3127	0.0222679	11.5191	0.000688863	0.0259125	10.5849	8.78645	-0.673564	7161	20467	AE	Sin3b	brain	terminal	0.673564	downregulated	ENSMUSG00000031622	Alternative end other than alternative last exon	brain, terminal
449	11144	5310	11106	14.2168	0.0268912	12.5801	0.000389869	0.0182783	7.04055	5.3486	-0.8775	7204	68628	RI:R	Fbxw9	brain	terminal	0.8775	downregulated	ENSMUSG00000008167	Retained intron (retention)	brain, terminal
450	11160	5319	11124	50.4651	0.0222553	12.3598	0.000438669	0.0195174	11.0174	9.7978	-0.437092	7219	74256	SE:I	Cyld	brain	terminal	0.437092	downregulated	ENSMUSG00000036712	Skipped exon (inclusion)	brain, terminal
451	11243	536	1124	117.944	0.0129452	10.1635	0.00143246	0.0423323	14.5833	13.7888	-0.245301	864	18514	SE:I	Pbx1	brain	terminal	0.245301	downregulated	ENSMUSG00000052534	Skipped exon (inclusion)	brain, terminal
452	11245	5360	11206	35.2203	0.037443	10.1039	0.00147958	0.0433419	9.94641	8.28764	-0.645396	7283	234699	RI:E_A3SS:D	Edc4	brain	terminal	0.645396	downregulated	ENSMUSG00000036270	Other	brain, terminal
453	11264	5370	11226	137.352	0.0192766	12.7696	0.000352301	0.0170344	15.6547	14.1477	-0.45707	7309	244654	A3SS:P	Mtss2	brain	terminal	0.45707	downregulated	ENSMUSG00000033763	Alternative 3' splice site (proximal)	brain, terminal
454	11356	5420	11331	89.6469	0.00923758	20.8739	4.91e-06	0.000740092	13.7289	12.2322	-0.47949	7360	66855	A3SS:P	Tcf25	brain	terminal	0.47949	downregulated	ENSMUSG00000001472	Alternative 3' splice site (proximal)	brain, terminal
455	11359	5421	11334	433.726	0.0272474	10.6659	0.00109129	0.0352621	21.5525	19.977	-0.439146	7360	66855	A3SS:D	Tcf25	brain	terminal	0.439146	downregulated	ENSMUSG00000001472	Alternative 3' splice site (distal)	brain, terminal
456	11379	5432	11356	28.3097	0.0279962	22.7187	1.88e-06	0.000361832	9.2277	7.49238	-0.716013	7378	66566	AS	Ntpcr	brain	terminal	0.716013	downregulated	ENSMUSG00000031851	Alternative start other than alternative first exon	brain, terminal
457	11477	5483	11458	23.7239	0.0228781	15.0383	0.000105351	0.00784101	7.66225	6.15758	-0.714161	7499	23965	SE:I	Tenm3	brain	terminal	0.714161	downregulated	ENSMUSG00000031561	Skipped exon (inclusion)	brain, terminal
458	11542	5517	11527	116.649	0.0200928	12.0336	0.000522501	0.0217521	14.4585	13.1772	-0.399747	7538	382056	A3SS:D	Crtc1	brain	terminal	0.399747	downregulated	ENSMUSG00000003575	Alternative 3' splice site (distal)	brain, terminal
459	11555	5522	11537	771.707	0.022401	10.3824	0.0012722	0.0390718	24.1866	23.3562	-0.227236	7540	67937	SE:I_RI:R_A5SS:P_A3SS:P	Tmem59l	brain	terminal	0.227236	downregulated	ENSMUSG00000035964	Other	brain, terminal
460	11623	5558	11614	25.8971	0.0173861	9.86248	0.00168684	0.0470112	8.35561	7.09103	-0.551305	7569	74015	RI:E	Fcho1	brain	terminal	0.551305	downregulated	ENSMUSG00000070000	Retained intron (exclusion)	brain, terminal
461	11659	5577	11653	367.164	0.00348668	13.392	0.000252698	0.0144052	20.2441	19.3505	-0.251142	7595	106529	SE:S	Tecr	brain	terminal	0.251142	downregulated	ENSMUSG00000031708	Skipped exon (skipping)	brain, terminal
462	11824	5653	11806	14.0577	0.0249546	10.1011	0.0014818	0.0433437	6.79683	5.33039	-0.772958	7674	320394	RI:E	Cenpt	brain	terminal	0.772958	downregulated	ENSMUSG00000036672	Retained intron (exclusion)	brain, terminal
463	11901	5697	11896	100.231	0.0230691	13.0794	0.000298564	0.0158208	14.215	12.8794	-0.42008	7765	244668	SE:I	Sipa1l2	brain	terminal	0.42008	downregulated	ENSMUSG00000001995	Skipped exon (inclusion)	brain, terminal
464	11963	5726	11953	104.186	0.00932862	14.5049	0.000139798	0.00950908	13.8871	12.8674	-0.322371	7814	15898	RI:E	Icam5	brain	terminal	0.322371	downregulated	ENSMUSG00000032174	Retained intron (exclusion)	brain, terminal
465	11974	5730	11962	60.9901	0.0436782	17.9641	2.25e-05	0.00240268	12.4414	10.1648	-0.780921	7817	68682	SE:I	Slc44a2	brain	terminal	0.780921	downregulated	ENSMUSG00000057193	Skipped exon (inclusion)	brain, terminal
466	12045	5778	12062	516.37	0.00655548	9.93188	0.00162441	0.0463662	21.939	21.4002	-0.149175	7864	235180	A3SS:D	Fez1	brain	terminal	0.149175	downregulated	ENSMUSG00000032118	Alternative 3' splice site (distal)	brain, terminal
467	12175	5850	12212	737.214	0.00482586	12.445	0.000419101	0.0188982	23.8355	23.0719	-0.209269	7966	20320	SE:I	Nptn	brain	terminal	0.209269	downregulated	ENSMUSG00000032336	Skipped exon (inclusion)	brain, terminal
468	12197	5863	12241	2488.52	0.0307891	13.6469	0.000220606	0.0131355	30.935	28.9924	-0.522759	7972	18746	MXE	Pkm	brain	terminal	0.522759	downregulated	ENSMUSG00000032294	Mutually exclusive exons	brain, terminal
469	12237	5885	12285	82.5983	0.0129915	24.8489	6.2e-07	0.000141385	13.4214	11.9025	-0.492058	8030	320528	A3SS:P	Vps13c	brain	terminal	0.492058	downregulated	ENSMUSG00000035284	Alternative 3' splice site (proximal)	brain, terminal
470	12369	5953	12422	1051.8	0.0104697	20.3021	6.61e-06	0.000961549	26.0535	24.7464	-0.355401	8155	235604	RI:E	Camkv	brain	terminal	0.355401	downregulated	ENSMUSG00000032936	Retained intron (exclusion)	brain, terminal
471	12377	5957	12430	817.236	0.0143296	12.9024	0.000328157	0.0164146	24.5494	23.5803	-0.264831	8155	235604	RI:E	Camkv	brain	terminal	0.264831	downregulated	ENSMUSG00000032936	Retained intron (exclusion)	brain, terminal
472	12440	5991	12500	129.598	0.0213641	9.85871	0.00169029	0.0470221	15.0022	14.4101	-0.180351	8172	97541	SE:I	Qars	brain	terminal	0.180351	downregulated	ENSMUSG00000032604	Skipped exon (inclusion)	brain, terminal
473	12486	6014	12546	44.8418	0.0100519	22.3296	2.3e-06	0.000425907	10.7288	8.9269	-0.668852	8180	107934	RI:R	Celsr3	brain	terminal	0.668852	downregulated	ENSMUSG00000023473	Retained intron (retention)	brain, terminal
474	12514	6028	12576	47.8148	0.0312808	44.239	2.91e-11	2.24e-08	12.2142	8.63478	-1.29001	8189	66940	AS	Shisa5	brain	terminal	1.29001	downregulated	ENSMUSG00000025647	Alternative start other than alternative first exon	brain, terminal
475	12523	6036	12590	357.074	0.0237837	11.2647	0.000789952	0.0284141	20.5596	18.9444	-0.454211	8198	17758	SE:S	Map4	brain	terminal	0.454211	downregulated	ENSMUSG00000032479	Skipped exon (skipping)	brain, terminal
476	12531	6044	12612	101.248	0.0110218	18.13	2.06e-05	0.00226235	14.5018	12.6375	-0.586255	8200	29873	A5SS:P	Cspg5	brain	terminal	0.586255	downregulated	ENSMUSG00000032482	Alternative 5' splice site (proximal)	brain, terminal
477	12539	6049	12622	73.1831	0.0178462	15.9006	6.68e-05	0.00551013	12.7342	11.4831	-0.413779	8212	71268	S2E:I	Lrrfip2	brain	terminal	0.413779	downregulated	ENSMUSG00000032497	Two consecutive exons skipped:I	brain, terminal
478	12573	6070	12665	9.10938	0.0243196	10.2015	0.0014033	0.0416547	5.56183	3.51285	-1.40147	8229	54214	SE:S	Golga4	brain	terminal	1.40147	downregulated	ENSMUSG00000038708	Skipped exon (skipping)	brain, terminal
479	12630	610	1277	44.6844	0.0539288	11.8951	0.000562818	0.0228152	10.9976	9.10219	-0.694247	976	209630	SE:I	Frmd4a	brain	terminal	0.694247	downregulated	ENSMUSG00000026657	Skipped exon (inclusion)	brain, terminal
480	12687	6126	12778	104.491	0.0381941	11.1898	0.000822461	0.0291067	14.6583	12.6777	-0.621072	8373	235106	SE:S_S2E:S	Ntm	brain	terminal	0.621072	downregulated	ENSMUSG00000059974	Other	brain, terminal
481	12690	6127	12781	28.2231	0.0204947	29.3577	6.02e-08	1.61e-05	9.70931	7.0077	-1.11964	8373	235106	SE:I	Ntm	brain	terminal	1.11964	downregulated	ENSMUSG00000059974	Skipped exon (inclusion)	brain, terminal
482	12692	6128	12783	770.392	0.00400491	19.7487	8.83e-06	0.00119745	24.1562	23.3809	-0.212156	8377	11804	SE:I	Aplp2	brain	terminal	0.212156	downregulated	ENSMUSG00000031996	Skipped exon (inclusion)	brain, terminal
483	12733	6147	12820	2658.47	0.00967192	14.7135	0.000125148	0.00874987	30.5836	29.9171	-0.17927	8392	64011	A5SS:P	Nrgn	brain	terminal	0.17927	downregulated	ENSMUSG00000053310	Alternative 5' splice site (proximal)	brain, terminal
484	12737	6149	12825	145.868	0.0154931	11.7441	0.000610377	0.0241398	15.759	14.7982	-0.288843	8400	235283	A5SS:P	Gramd1b	brain	terminal	0.288843	downregulated	ENSMUSG00000040111	Alternative 5' splice site (proximal)	brain, terminal
485	12846	6200	12928	52.8069	0.0391505	12.9123	0.000326425	0.0164146	11.6632	9.5903	-0.735242	8429	214597	RI:E	Sidt2	brain	terminal	0.735242	downregulated	ENSMUSG00000034908	Retained intron (exclusion)	brain, terminal
486	12865	6209	12947	50.0361	0.0120035	10.1704	0.00142716	0.0422379	10.9963	10.0705	-0.32939	8439	17967	SE:I	Ncam1	brain	terminal	0.32939	downregulated	ENSMUSG00000039542	Skipped exon (inclusion)	brain, terminal
487	12896	6224	12976	22.8449	0.0205748	12.7412	0.000357695	0.0172536	8.08572	6.19921	-0.874399	8471	235402	AFE	Lingo1	brain	terminal	0.874399	downregulated	ENSMUSG00000049556	Alternative first exon	brain, terminal
488	12923	6240	13011	13.3292	0.0738851	12.2257	0.000471345	0.0204276	7.31504	4.90898	-1.2694	8476	66812	A3SS:D	Ppcdc	brain	terminal	1.2694	downregulated	ENSMUSG00000063849	Alternative 3' splice site (distal)	brain, terminal
489	12941	6250	13031	7.65037	0.0528741	10.235	0.00137798	0.0411055	5.49705	3.81497	-1.11766	8484	26968	AFE	Islr	brain	terminal	1.11766	downregulated	ENSMUSG00000037206	Alternative first exon	brain, terminal
490	12951	6255	13041	27.5294	0.0224955	9.88808	0.00166353	0.0465788	9.14882	7.40726	-0.723575	8489	18007	SE:S	Neo1	brain	terminal	0.723575	downregulated	ENSMUSG00000032340	Skipped exon (skipping)	brain, terminal
491	12954	6256	13044	50.6944	0.0116648	15.3378	8.99e-05	0.00693822	11.3684	9.82446	-0.547955	8489	18007	SE:I	Neo1	brain	terminal	0.547955	downregulated	ENSMUSG00000032340	Skipped exon (inclusion)	brain, terminal
492	12956	6257	13046	62.3515	0.0154116	18.2948	1.89e-05	0.00214516	12.2079	10.5921	-0.551097	8489	18007	A3SS:P	Neo1	brain	terminal	0.551097	downregulated	ENSMUSG00000032340	Alternative 3' splice site (proximal)	brain, terminal
493	12963	6260	13051	5.12114	0.0409793	11.6472	0.000642994	0.0248122	4.84889	2.3871	-2.11754	8495	102747	AFE	Lrrc49	brain	terminal	2.11754	downregulated	ENSMUSG00000047766	Alternative first exon	brain, terminal
494	12990	6272	13076	58.7438	0.0189107	14.8441	0.000116774	0.00835258	11.7624	10.2104	-0.539838	8525	70549	A5SS:P	Tln2	brain	terminal	0.539838	downregulated	ENSMUSG00000052698	Alternative 5' splice site (proximal)	brain, terminal
495	13001	6277	13087	48.1876	0.0160181	10.879	0.000972584	0.0325808	10.916	9.7489	-0.420004	8535	21406	SE:I	Tcf12	brain	terminal	0.420004	downregulated	ENSMUSG00000032228	Skipped exon (inclusion)	brain, terminal
496	13007	628	1313	35.8808	0.0104177	30.6271	3.13e-08	9.51e-06	10.2602	8.00511	-0.878076	1011	74159	SE:I	Acbd5	brain	terminal	0.878076	downregulated	ENSMUSG00000026781	Skipped exon (inclusion)	brain, terminal
497	13117	6336	13209	26.2628	0.0109155	10.4147	0.00125014	0.0385929	8.86572	7.21855	-0.698287	8637	21767	AFE	Tex264	brain	terminal	0.698287	downregulated	ENSMUSG00000040813	Alternative first exon	brain, terminal
498	13302	6442	13431	39.7814	0.0146951	15.4523	8.46e-05	0.00658082	10.1827	9.06694	-0.41893	8779	19272	SE:I	Ptprk	brain	terminal	0.41893	downregulated	ENSMUSG00000019889	Skipped exon (inclusion)	brain, terminal
499	13344	6466	13481	45.213	0.00556914	17.1405	3.47e-05	0.00332431	11.1584	9.06783	-0.763231	8847	19156	AS	Psap	brain	terminal	0.763231	downregulated	ENSMUSG00000004207	Alternative start other than alternative first exon	brain, terminal
500	13346	6467	13480	1772.75	0.0694716	11.6895	0.000628554	0.0244904	29.7137	26.6845	-0.817718	8847	19156	SE:I	Psap	brain	terminal	0.817718	downregulated	ENSMUSG00000004207	Skipped exon (inclusion)	brain, terminal
501	13365	6479	13507	36.0172	0.0105693	12.4753	0.000412358	0.0186894	9.37292	7.822	-0.627332	8868	11735	SE:I	Ank3	brain	terminal	0.627332	downregulated	ENSMUSG00000069601	Skipped exon (inclusion)	brain, terminal
502	13401	6495	13539	10.7851	0.0274517	10.9987	0.000911753	0.0310459	5.99894	4.38031	-0.975461	8888	20509	RI:R	Slc19a1	brain	terminal	0.975461	downregulated	ENSMUSG00000001436	Retained intron (retention)	brain, terminal
503	13438	6520	13593	403.864	0.0111092	16.9257	3.89e-05	0.00362792	20.7596	19.9679	-0.221386	8911	625249	AFE	Gpx4	brain	terminal	0.221386	downregulated	ENSMUSG00000075706	Alternative first exon	brain, terminal
504	13612	6617	13798	495.448	0.0088833	22.1669	2.5e-06	0.000451849	21.8625	20.9384	-0.256335	9000	67972	SE:I_A5SS:P	Atp2b1	brain	terminal	0.256335	downregulated	ENSMUSG00000019943	Other	brain, terminal
505	13635	6629	13822	14.3154	0.0146634	9.84242	0.00170533	0.0472639	7.05908	4.99697	-1.09711	9019	53605	S2E:S	Nap1l1	brain	terminal	1.09711	downregulated	ENSMUSG00000058799	Two consecutive exons skipped:S	brain, terminal
506	13670	6645	13855	896.286	0.0120252	13.0465	0.000303846	0.0158363	25.0988	24.0366	-0.289675	9049	216439	SE:I_A3SS:P	Agap2	brain	terminal	0.289675	downregulated	ENSMUSG00000025422	Other	brain, terminal
507	13731	6675	13916	276.682	0.0189615	14.841	0.000116968	0.00835258	19.1947	17.6719	-0.434415	9077	68094	SE:I	Smarcc2	brain	terminal	0.434415	downregulated	ENSMUSG00000025369	Skipped exon (inclusion)	brain, terminal
508	13760	6690	13945	21.9113	0.0123781	12.8154	0.000343779	0.0168662	8.51259	6.57353	-0.862519	9090	64009	AFE	Syne1	brain	terminal	0.862519	downregulated	ENSMUSG00000096054	Alternative first exon	brain, terminal
509	13764	6692	13949	218.43	0.0126069	10.5224	0.00117936	0.0372092	17.5163	16.978	-0.156049	9098	18537	AE	Pcmt1	brain	terminal	0.156049	downregulated	ENSMUSG00000019795	Alternative end other than alternative last exon	brain, terminal
510	13774	6697	13959	18.4695	0.0137856	10.4339	0.00123724	0.0383945	7.81997	6.04902	-0.839348	9102	70097	A5SS:P	Sash1	brain	terminal	0.839348	downregulated	ENSMUSG00000015305	Alternative 5' splice site (proximal)	brain, terminal
511	13947	6798	14179	12.758	0.0260431	21.7172	3.16e-06	0.000537268	6.85483	4.90845	-1.05612	9316	216161	AS	Sbno2	brain	terminal	1.05612	downregulated	ENSMUSG00000035673	Alternative start other than alternative first exon	brain, terminal
512	14098	6869	14322	81.2891	0.012838	17.9083	2.32e-05	0.00244817	13.1504	12.0233	-0.366005	9467	67074	SE:I	Mon2	brain	terminal	0.366005	downregulated	ENSMUSG00000034602	Skipped exon (inclusion)	brain, terminal
513	14102	6870	14324	37.5493	0.0217157	14.1816	0.00016599	0.0107098	10.2007	8.6583	-0.587107	9467	67074	SE:I	Mon2	brain	terminal	0.587107	downregulated	ENSMUSG00000034602	Skipped exon (inclusion)	brain, terminal
514	14158	6901	14386	58.2323	0.0123471	9.91221	0.00164186	0.0465242	11.5654	10.6444	-0.318278	9482	216443	SE:I_RI:R_A5SS:P_A3SS:P	Mars1	brain	terminal	0.318278	downregulated	ENSMUSG00000040354	Other	brain, terminal
515	14256	6952	14492	213.269	0.061886	11.5039	0.00069452	0.025952	18.2431	16.0684	-0.63168	9531	11764	SE:I	Ap1b1	brain	terminal	0.63168	downregulated	ENSMUSG00000009090	Skipped exon (inclusion)	brain, terminal
516	14284	697	1465	451.728	0.0218792	10.4233	0.00124438	0.0384742	21.4515	19.9515	-0.418316	1046	56177	AFE	Olfm1	brain	terminal	0.418316	downregulated	ENSMUSG00000026833	Alternative first exon	brain, terminal
517	14361	7016	14630	4.31078	0.0421535	12.489	0.000409364	0.0186894	4.44646	1.63023	-2.96518	9617	26420		Mapk9	brain	terminal	2.96518	downregulated	ENSMUSG00000020366	Other	brain, terminal
518	14367	7019	14636	85.2544	0.0436706	19.2115	1.17e-05	0.0014493	14.2044	11.4242	-0.89741	9619	59044	ALE	Rnf130	brain	terminal	0.89741	downregulated	ENSMUSG00000020376	Alternative last exon	brain, terminal
519	14371	7020	14638	222.233	0.0197209	30.7518	2.93e-08	9.2e-06	18.4194	16.2756	-0.620866	9620	76795	SE:I	Tbc1d9b	brain	terminal	0.620866	downregulated	ENSMUSG00000036644	Skipped exon (inclusion)	brain, terminal
520	14391	7037	14680	156.4	0.0272232	10.4736	0.00121092	0.0380255	16.3204	14.9447	-0.410537	9629	12750	RI:R	Clk4	brain	terminal	0.410537	downregulated	ENSMUSG00000020385	Retained intron (retention)	brain, terminal
521	14506	7093	14796	30.4116	0.0223695	9.97318	0.00158837	0.0454669	9.09316	8.17514	-0.369725	9696	27078	SE:I_A3SS:P	B9d1	brain	terminal	0.369725	downregulated	ENSMUSG00000001039	Other	brain, terminal
522	14550	7114	14838	738.334	0.0124487	12.47	0.000413539	0.0186894	23.9081	23.1027	-0.220668	9731	22318	RI:E	Vamp2	brain	terminal	0.220668	downregulated	ENSMUSG00000020894	Retained intron (exclusion)	brain, terminal
523	14605	7141	14898	1529.84	0.0114912	9.90407	0.00164914	0.0465242	27.6094	27.1731	-0.117978	9753	13385	SE:I	Dlg4	brain	terminal	0.117978	downregulated	ENSMUSG00000020886	Skipped exon (inclusion)	brain, terminal
524	14633	7154	14924	402.311	0.0176204	11.9926	0.00053412	0.0221439	20.9225	19.8148	-0.309747	9759	50932	SE:I	Mink1	brain	terminal	0.309747	downregulated	ENSMUSG00000020827	Skipped exon (inclusion)	brain, terminal
525	14697	7184	14984	20.3142	0.035857	18.6359	1.58e-05	0.00184572	8.33314	5.97369	-1.09548	9796	215113	SE:I	Slc43a2	brain	terminal	1.09548	downregulated	ENSMUSG00000038178	Skipped exon (inclusion)	brain, terminal
526	14719	7195	15006	607.648	0.0132832	14.2846	0.000157142	0.0104247	23.0439	22.0027	-0.286764	9810	216963	SE:I	Git1	brain	terminal	0.286764	downregulated	ENSMUSG00000011877	Skipped exon (inclusion)	brain, terminal
527	14721	7196	15008	34.6732	0.0787836	11.1911	0.000821896	0.0291067	10.2181	8.05252	-0.842785	9812	360013	SE:I	Myo18a	brain	terminal	0.842785	downregulated	ENSMUSG00000000631	Skipped exon (inclusion)	brain, terminal
528	14790	723	1517	726.712	0.00580739	10.4387	0.00123401	0.0383945	23.6223	23.0787	-0.149049	1073	20740	SE:I	Sptan1	brain	terminal	0.149049	downregulated	ENSMUSG00000057738	Skipped exon (inclusion)	brain, terminal
529	14841	7260	15144	296.428	0.00431316	24.5709	7.16e-07	0.000157935	19.2629	18.341	-0.261814	9881	18952	RI:R_A3SS:P	Septin4	brain	terminal	0.261814	downregulated	ENSMUSG00000020486	Other	brain, terminal
530	14962	7326	15278	261.383	0.0214233	13.4306	0.000247551	0.0142331	18.4777	17.8778	-0.171641	9981	19192	SE:I	Psme3	brain	terminal	0.171641	downregulated	ENSMUSG00000078652	Skipped exon (inclusion)	brain, terminal
531	15008	735	1541	9.82328	0.0467398	18.4494	1.74e-05	0.00200064	6.74634	4.0325	-1.60325	1077	241296	AS	Lrrc8a	brain	terminal	1.60325	downregulated	ENSMUSG00000007476	Alternative start other than alternative first exon	brain, terminal
532	15185	7450	15530	71.8827	0.013356	16.7221	4.33e-05	0.00394708	12.7607	11.3116	-0.48078	10140	74302	SE:S_RI:E_A5SS:D_A3SS:D	Mtmr3	brain	terminal	0.48078	downregulated	ENSMUSG00000034354	Other	brain, terminal
533	15263	7492	15626	30.24	0.0128757	12.2483	0.000465684	0.0202994	9.4859	7.74399	-0.704018	10187	216558	AFE	Ugp2	brain	terminal	0.704018	downregulated	ENSMUSG00000001891	Alternative first exon	brain, terminal
534	15281	7500	15642	94.046	0.0109311	22.2978	2.33e-06	0.000425907	13.8641	12.3632	-0.478706	10200	216613	SE:I	Ccdc85a	brain	terminal	0.478706	downregulated	ENSMUSG00000032878	Skipped exon (inclusion)	brain, terminal
535	15386	7551	15748	230.941	0.0186752	11.4877	0.000700581	0.0260814	17.9584	17.1233	-0.241045	10287	67826	AFE	Snap47	brain	terminal	0.241045	downregulated	ENSMUSG00000009894	Alternative first exon	brain, terminal
536	15542	7630	15909	11.0337	0.0165772	10.7892	0.00102091	0.0339729	6.556	4.42759	-1.22718	10357	24070	SE:S	Mpdu1	brain	terminal	1.22718	downregulated	ENSMUSG00000018761	Skipped exon (skipping)	brain, terminal
537	15572	7650	15956	324.289	0.0049094	11.8894	0.000564535	0.0228386	19.5773	18.8522	-0.204967	10378	216874	A3SS:D	Camta2	brain	terminal	0.204967	downregulated	ENSMUSG00000040712	Alternative 3' splice site (distal)	brain, terminal
538	15624	7678	16013	25.9577	0.0144359	9.86323	0.00168615	0.0470112	8.72103	7.41463	-0.551965	10399	116905	RI:E	Dph1	brain	terminal	0.551965	downregulated	ENSMUSG00000078789	Retained intron (exclusion)	brain, terminal
539	15636	7685	16027	11.937	0.0216333	9.70892	0.00183376	0.0495906	6.63323	4.67533	-1.09879	10409	67201	AFE	Glod4	brain	terminal	1.09879	downregulated	ENSMUSG00000017286	Alternative first exon	brain, terminal
540	15731	7737	16136	68.9413	0.0152404	51.904	5.83e-13	8.35e-10	12.8909	10.8843	-0.670371	10518	18023	AFE	Nfe2l1	brain	terminal	0.670371	downregulated	ENSMUSG00000038615	Alternative first exon	brain, terminal
541	15897	7825	16327	27.6471	0.0519259	13.1252	0.000291345	0.0156314	9.0999	7.49306	-0.666258	10622	72149	SE:I_A5SS:P	Strada	brain	terminal	0.666258	downregulated	ENSMUSG00000069631	Other	brain, terminal
542	16035	7899	16477	103.028	0.0194762	10.1429	0.00144854	0.042682	14.1422	13.1272	-0.318339	10695	53413	SE:I	Exoc7	brain	terminal	0.318339	downregulated	ENSMUSG00000020792	Skipped exon (inclusion)	brain, terminal
543	16072	7921	16526	61.3198	0.0136997	12.0385	0.000521122	0.0217398	11.8147	10.6712	-0.392642	10712	19157	AFE	Cyth1	brain	terminal	0.392642	downregulated	ENSMUSG00000017132	Alternative first exon	brain, terminal
544	16181	7979	16646	78.4648	0.0245847	10.9448	0.000938642	0.0316551	13.1446	11.6885	-0.475979	10762	13528	SE:S	Dtnb	brain	terminal	0.475979	downregulated	ENSMUSG00000071454	Skipped exon (skipping)	brain, terminal
545	16241	8006	16700	135.135	0.0159515	18.0553	2.15e-05	0.00230572	15.8429	14.0216	-0.552132	10791	18217	RI:E	Ntsr2	brain	terminal	0.552132	downregulated	ENSMUSG00000020591	Retained intron (exclusion)	brain, terminal
546	16250	8013	16715	34.6474	0.0139855	43.0447	5.35e-11	3.98e-08	10.2554	7.84776	-0.943541	10801	211914	SE:I	Asap2	brain	terminal	0.943541	downregulated	ENSMUSG00000052632	Skipped exon (inclusion)	brain, terminal
547	16317	8052	16798	124.309	0.0223574	22.5135	2.09e-06	0.000395027	15.4784	13.2863	-0.673889	10838	319504	SE:I	Nrcam	brain	terminal	0.673889	downregulated	ENSMUSG00000020598	Skipped exon (inclusion)	brain, terminal
548	16321	8054	16802	211.125	0.0153096	47.4882	5.53e-12	5.29e-09	18.1913	15.8199	-0.690555	10838	319504	SE:I	Nrcam	brain	terminal	0.690555	downregulated	ENSMUSG00000020598	Skipped exon (inclusion)	brain, terminal
549	16325	8062	16832	101.75	0.00560391	9.82256	0.00172384	0.0474493	14.0896	13.0001	-0.342641	10838	319504	SE:I	Nrcam	brain	terminal	0.342641	downregulated	ENSMUSG00000020598	Skipped exon (inclusion)	brain, terminal
550	16332	8067	16841	22.7822	0.0682557	10.265	0.0013558	0.0408016	8.61698	6.66391	-0.860551	10864	338320	SE:S_S2E:S	Mia2	brain	terminal	0.860551	downregulated	ENSMUSG00000021000	Other	brain, terminal
551	16504	8157	17031	61.2829	0.0136583	30.2861	3.73e-08	1.08e-05	11.6249	8.0761	-1.32367	11006	20716	A5SS:P	Serpina3n	brain	terminal	1.32367	downregulated	ENSMUSG00000021091	Alternative 5' splice site (proximal)	brain, terminal
552	16507	8159	17034	44.0496	0.00696368	16.272	5.49e-05	0.00480793	10.8306	9.04626	-0.657794	11013	18789	SE:S	Papola	brain	terminal	0.657794	downregulated	ENSMUSG00000021111	Skipped exon (skipping)	brain, terminal
553	16524	8167	17050	164.749	0.0184844	12.5745	0.000391051	0.018291	16.5022	15.2843	-0.361525	11020	14026	SE:S_A5SS:D	Evl	brain	terminal	0.361525	downregulated	ENSMUSG00000021262	Other	brain, terminal
554	16599	8225	17195	77.3369	0.0152982	16.6364	4.53e-05	0.00411075	13.1905	11.4734	-0.563274	11042	17169	SE:I	Mark3	brain	terminal	0.563274	downregulated	ENSMUSG00000007411	Skipped exon (inclusion)	brain, terminal
555	16763	8312	17391	928.169	0.00336029	10.5544	0.00115914	0.0366288	24.9442	24.3806	-0.153656	11180	104001	AFE	Rtn1	brain	terminal	0.153656	downregulated	ENSMUSG00000021087	Alternative first exon	brain, terminal
556	16787	8329	17426	58.4616	0.0124493	21.3279	3.87e-06	0.00063145	11.9296	10.3911	-0.530632	11206	105940408	ALE	Gm20498	brain	terminal	0.530632	downregulated	ENSMUSG00000021139	Alternative last exon	brain, terminal
557	16806	834	1743	302.178	0.0113399	21.5447	3.46e-06	0.000569605	19.5505	18.2531	-0.36807	1193	13427	SE:I	Dync1i2	brain	terminal	0.36807	downregulated	ENSMUSG00000027012	Skipped exon (inclusion)	brain, terminal
558	16880	8382	17534	97.0409	0.0196621	13.0678	0.000300417	0.0158208	13.7892	12.9168	-0.275962	11292	217866	SE:S	Cdc42bpb	brain	terminal	0.275962	downregulated	ENSMUSG00000021279	Skipped exon (skipping)	brain, terminal
559	17001	8444	17668	202.1	0.00620316	12.2508	0.000465048	0.0202994	17.2735	16.4889	-0.228782	11419	12890	AFE	Cplx2	brain	terminal	0.228782	downregulated	ENSMUSG00000025867	Alternative first exon	brain, terminal
560	17029	8457	17693	48.277	0.00935534	15.8937	6.7e-05	0.00551013	11.0843	9.50875	-0.568491	11430	26385	A3SS:D	Grk6	brain	terminal	0.568491	downregulated	ENSMUSG00000074886	Alternative 3' splice site (distal)	brain, terminal
561	17045	8463	17707	88.2854	0.0225039	67.5001	2.11e-16	5.28e-13	15.4948	10.0968	-1.75611	11446	18212	AE	Ntrk2	brain	terminal	1.75611	downregulated	ENSMUSG00000055254	Alternative end other than alternative last exon	brain, terminal
562	17089	8483	17747	69.7946	0.0266075	10.3035	0.00132779	0.0402469	12.2761	11.2626	-0.339855	11500	17260	SE:I	Mef2c	brain	terminal	0.339855	downregulated	ENSMUSG00000005583	Skipped exon (inclusion)	brain, terminal
563	17131	8503	17787	25.2657	0.0137533	10.6199	0.00111874	0.0358033	8.55188	7.06915	-0.64159	11539	66254	RI:R	Dimt1	brain	terminal	0.64159	downregulated	ENSMUSG00000021692	Retained intron (retention)	brain, terminal
564	17204	8541	17864	5.41365	0.0561891	15.8753	6.77e-05	0.00553555	5.19506	2.58003	-2.10244	11595	100503142	A3SS:D	B230303A05Rik	brain	terminal	2.10244	downregulated	ENSMUSG00000113701	Alternative 3' splice site (distal)	brain, terminal
565	17241	8559	17904	97.6192	0.0116448	17.0474	3.65e-05	0.00343464	14.1134	12.7236	-0.438871	11633	107513	SE:I	Ssr1	brain	terminal	0.438871	downregulated	ENSMUSG00000021427	Skipped exon (inclusion)	brain, terminal
566	17277	8575	17936	19.1918	0.0179428	11.7164	0.000619521	0.0243274	7.76012	6.21487	-0.727222	11666	20354	AS	Sema4d	brain	terminal	0.727222	downregulated	ENSMUSG00000021451	Alternative start other than alternative first exon	brain, terminal
567	17285	8581	17950	322.645	0.0266024	21.0088	4.57e-06	0.000716697	20.357	18.1377	-0.627412	11674	74325	SE:I	Cltb	brain	terminal	0.627412	downregulated	ENSMUSG00000047547	Skipped exon (inclusion)	brain, terminal
568	17362	8620	18028	219.108	0.00357412	20.1421	7.19e-06	0.00101597	17.8931	16.6515	-0.359847	11699	15387	A3SS:D	Hnrnpk	brain	terminal	0.359847	downregulated	ENSMUSG00000021546	Alternative 3' splice site (distal)	brain, terminal
569	17467	8674	18140	28.3246	0.0320453	13.0938	0.000296267	0.0158108	8.96887	7.51035	-0.607403	11863	286940	SE:I	Flnb	brain	terminal	0.607403	downregulated	ENSMUSG00000025278	Skipped exon (inclusion)	brain, terminal
570	17485	8684	18159	30.6043	0.0254231	12.3273	0.000446392	0.0196432	9.12442	7.51005	-0.668227	11868	19270	SE:I	Ptprg	brain	terminal	0.668227	downregulated		Skipped exon (inclusion)	brain, terminal
571	17502	8695	18182	5.34465	0.0529275	10.6092	0.00112529	0.0358413	4.90489	2.4539	-2.07193	11883	105428	SE:S	Fam149b	brain	terminal	2.07193	downregulated	ENSMUSG00000039599	Skipped exon (skipping)	brain, terminal
572	17519	8702	18197	84.4946	0.0102006	14.9383	0.000111085	0.00811083	13.2884	12.2013	-0.351	11884	218811	SE:I	Sec24c	brain	terminal	0.351	downregulated	ENSMUSG00000039367	Skipped exon (inclusion)	brain, terminal
573	17565	8722	18238	561.446	0.0264271	64.0072	1.24e-15	2.76e-12	24.0136	20.1496	-1.06771	11896	20088	SE:I_S2E:I_A5SS:P	Rps24	brain	terminal	1.06771	downregulated	ENSMUSG00000025290	Other	brain, terminal
574	17569	8724	18243	13.99	0.0385363	11.9809	0.000537479	0.0221573	7.20219	5.02674	-1.14483	11897	328365	AS	Zmiz1	brain	terminal	1.14483	downregulated	ENSMUSG00000007817	Alternative start other than alternative first exon	brain, terminal
575	17623	8751	18297	4.85759	0.0261123	10.6386	0.00110751	0.0355571	4.60406	2.2524	-2.12879	11933	239017	SE:S	Ogdhl	brain	terminal	2.12879	downregulated	ENSMUSG00000021913	Skipped exon (skipping)	brain, terminal
576	17637	8761	18318	26.1354	0.0159232	11.1808	0.0008265	0.0291655	8.95192	7.09877	-0.787407	11952	16709	SE:S	Ktn1	brain	terminal	0.787407	downregulated	ENSMUSG00000021843	Skipped exon (skipping)	brain, terminal
577	17718	8801	18399	125.105	0.00368397	13.6785	0.000216922	0.0130322	14.7408	13.6704	-0.330318	11983	12891	A5SS:D_A3SS:D	Cpne6	brain	terminal	0.330318	downregulated	ENSMUSG00000022212	Other	brain, terminal
578	17761	8821	18440	13.9799	0.0205554	12.5846	0.000388928	0.0182769	7.05088	5.32734	-0.894725	11987	16391	A5SS:P	Irf9	brain	terminal	0.894725	downregulated	ENSMUSG00000002325	Alternative 5' splice site (proximal)	brain, terminal
579	17794	8836	18473	120.698	0.00660287	11.8616	0.000573019	0.0230796	15.0489	13.7465	-0.399935	12030	56471	SE:I	Stmn4	brain	terminal	0.399935	downregulated	ENSMUSG00000022044	Skipped exon (inclusion)	brain, terminal
580	17801	884	1842	8.20026	0.0559041	11.1774	0.000828013	0.0291655	5.76014	4.01507	-1.11063	1276	18508	SE:S	Pax6	brain	terminal	1.11063	downregulated	ENSMUSG00000027168	Skipped exon (skipping)	brain, terminal
581	17872	8885	18582	157.063	0.0103509	29.2293	6.43e-08	1.7e-05	16.0926	15.0824	-0.301714	12116	27062	SE:S	Cadps	brain	terminal	0.301714	downregulated	ENSMUSG00000054423	Skipped exon (skipping)	brain, terminal
582	17905	8902	18618	183.74	0.0302076	34.9713	3.35e-09	1.49e-06	17.6829	15.0843	-0.764881	12134	11750	SE:I	Anxa7	brain	terminal	0.764881	downregulated	ENSMUSG00000021814	Skipped exon (inclusion)	brain, terminal
583	17925	8917	18652	52.2368	0.0098218	22.3656	2.25e-06	0.000422646	11.6539	9.56486	-0.741674	12138	12325	SE:I	Camk2g	brain	terminal	0.741674	downregulated	ENSMUSG00000021820	Skipped exon (inclusion)	brain, terminal
584	17927	8918	18654	310.267	0.0146707	9.88716	0.00166436	0.0465788	19.3096	18.7854	-0.14847	12138	12325	SE:I	Camk2g	brain	terminal	0.14847	downregulated	ENSMUSG00000021820	Skipped exon (inclusion)	brain, terminal
585	17986	8956	18737	4.55773	0.177411	11.2187	0.000809773	0.0288613	4.80823	2.39666	-2.07993	12168	71838	AE	Phf7	brain	terminal	2.07993	downregulated	ENSMUSG00000021902	Alternative end other than alternative last exon	brain, terminal
586	18013	8972	18776	18.8096	0.051608	13.3702	0.00025566	0.0144499	8.17404	5.69848	-1.17851	12203	218952	SE:I	Fermt2	brain	terminal	1.17851	downregulated	ENSMUSG00000037712	Skipped exon (inclusion)	brain, terminal
587	18044	8987	18807	290.04	0.0114412	60.5921	7.02e-15	1.17e-11	20.0033	17.0365	-0.84604	12231	29811	SE:I	Ndrg2	brain	terminal	0.84604	downregulated	ENSMUSG00000004558	Skipped exon (inclusion)	brain, terminal
588	18118	9021	18877	4.89607	0.0356376	11.6589	0.000638954	0.0247038	4.84255	2.34319	-2.16794	12263	85308	S2E:S	Emc9	brain	terminal	2.16794	downregulated	ENSMUSG00000022217	Two consecutive exons skipped:S	brain, terminal
589	18160	904	1885	5.80218	0.158774	13.3368	0.000260254	0.0145873	5.45574	2.86325	-1.9481	1333	12335	AS	Capn3	brain	terminal	1.9481	downregulated	ENSMUSG00000079110	Alternative start other than alternative first exon	brain, terminal
590	18188	906	1887	11.5868	0.0455846	25.7606	3.86e-07	9.12e-05	6.93044	4.26349	-1.52249	1333	12335	SE:I	Capn3	brain	terminal	1.52249	downregulated	ENSMUSG00000079110	Skipped exon (inclusion)	brain, terminal
591	18189	9062	18961	24.2635	0.0333709	14.1618	0.000167743	0.0107734	8.57884	7.1084	-0.634294	12349	213053	A3SS:D	Slc39a14	brain	terminal	0.634294	downregulated	ENSMUSG00000022094	Alternative 3' splice site (distal)	brain, terminal
592	18240	9089	19017	97.4756	0.0220738	11.2202	0.000809114	0.0288613	13.6025	12.7222	-0.280202	12396	105689	SE:I	Mycbp2	brain	terminal	0.280202	downregulated	ENSMUSG00000033004	Skipped exon (inclusion)	brain, terminal
593	18276	9112	19066	55.3038	0.0190292	10.8747	0.000974886	0.0326034	10.9525	9.85645	-0.392811	12418	105445	AFE	Dock9	brain	terminal	0.392811	downregulated	ENSMUSG00000025558	Alternative first exon	brain, terminal
594	18327	9136	19114	54.7847	0.0200545	19.3403	1.09e-05	0.00137167	11.4832	10.0926	-0.48848	12474	17181	AS	Matn2	brain	terminal	0.48848	downregulated	ENSMUSG00000022324	Alternative start other than alternative first exon	brain, terminal
595	18358	9158	19162	11.2419	0.0281397	15.5401	8.08e-05	0.0063812	6.44652	4.21769	-1.32039	12519	19296	ALE	Pvt1	brain	terminal	1.32039	downregulated	ENSMUSG00000097039	Alternative last exon	brain, terminal
596	18424	9198	19248	10.4368	0.0438177	18.0527	2.15e-05	0.00230572	6.49715	4.26953	-1.30856	12549	223658	RI:R	Mroh1	brain	terminal	1.30856	downregulated	ENSMUSG00000022558	Retained intron (retention)	brain, terminal
597	18425	9199	19246	22.4983	0.0335874	10.3754	0.00127706	0.0390889	8.18616	6.77419	-0.630579	12549	223658	SE:S_A5SS:D	Mroh1	brain	terminal	0.630579	downregulated	ENSMUSG00000022558	Other	brain, terminal
598	18478	9221	19292	862.877	0.0116151	12.3056	0.0004516	0.0198289	24.513	23.9547	-0.152457	12553	16581	SE:I	Kifc2	brain	terminal	0.152457	downregulated	ENSMUSG00000004187	Skipped exon (inclusion)	brain, terminal
599	18515	9239	19327	32.0922	0.0107114	12.1181	0.000499357	0.0212741	9.36229	7.71692	-0.668801	12568	106039	RI:E	Gga1	brain	terminal	0.668801	downregulated	ENSMUSG00000033128	Retained intron (exclusion)	brain, terminal
600	18519	9240	19329	42.2052	0.0114395	10.742	0.00104731	0.0344514	10.4103	8.98259	-0.53393	12568	106039	RI:E	Gga1	brain	terminal	0.53393	downregulated	ENSMUSG00000033128	Retained intron (exclusion)	brain, terminal
601	18538	9250	19350	252.414	0.0807521	46.2775	1.03e-11	8.95e-09	20.6363	15.1168	-1.59111	12585	20972	ALE	Syngr1	brain	terminal	1.59111	downregulated	ENSMUSG00000022415	Alternative last exon	brain, terminal
602	18618	9297	19447	42.7908	0.0157772	13.4538	0.000244515	0.0141396	10.3898	9.36952	-0.376964	12655	223828	SE:S	Pphln1	brain	terminal	0.376964	downregulated	ENSMUSG00000036167	Skipped exon (skipping)	brain, terminal
603	18710	936	1951	91.3933	0.00664192	19.7489	8.83e-06	0.00119745	13.8931	12.3394	-0.495515	1377	20515	A3SS:P	Slc20a1	brain	terminal	0.495515	downregulated	ENSMUSG00000027397	Alternative 3' splice site (proximal)	brain, terminal
604	18792	940	1960	914.049	0.0299036	13.0746	0.000299331	0.0158208	25.3458	23.8411	-0.410357	1378	19261	S2E:I	Sirpa	brain	terminal	0.410357	downregulated	ENSMUSG00000037902	Two consecutive exons skipped:I	brain, terminal
605	18854	9434	19742	49.8505	0.0317829	11.8434	0.000578671	0.0231769	11.4514	9.61385	-0.65474	12842	66656	S2E:I	Eef1d	brain	terminal	0.65474	downregulated	ENSMUSG00000055762	Two consecutive exons skipped:I	brain, terminal
606	18855	9435	19744	13.5383	0.02551	10.7077	0.00106693	0.0347141	6.95442	4.97144	-1.06394	12844	22122	A5SS:P	Gfus	brain	terminal	1.06394	downregulated	ENSMUSG00000022570	Alternative 5' splice site (proximal)	brain, terminal
607	19021	9516	19911	98.8938	0.00713449	31.4801	2.01e-08	6.85e-06	14.5207	12.324	-0.694203	12909	67040	RI:E_A3SS:D	Ddx17	brain	terminal	0.694203	downregulated	ENSMUSG00000055065	Other	brain, terminal
608	19067	9544	19972	8.92805	0.0221391	14.8705	0.00011515	0.00829884	6.30939	3.80899	-1.55879	12935	17939	SE:S	Naga	brain	terminal	1.55879	downregulated	ENSMUSG00000022453	Skipped exon (skipping)	brain, terminal
609	19080	9552	19990	129.741	0.0169554	15.4704	8.38e-05	0.00654362	15.1933	14.256	-0.285419	12941	73826	SE:I	Poldip3	brain	terminal	0.285419	downregulated	ENSMUSG00000041815	Skipped exon (inclusion)	brain, terminal
610	19085	9555	19995	60.3907	0.0198505	15.9116	6.64e-05	0.00550332	12.2844	10.3603	-0.658991	12944	23970	SE:S	Pacsin2	brain	terminal	0.658991	downregulated	ENSMUSG00000016664	Skipped exon (skipping)	brain, terminal
611	19172	9595	20076	10.3302	0.0243109	10.307	0.00132529	0.0402447	6.2314	4.08006	-1.31186	12980	77980	SE:I	Sbf1	brain	terminal	1.31186	downregulated	ENSMUSG00000036529	Skipped exon (inclusion)	brain, terminal
612	19245	9634	20162	7.53879	0.0331115	12.4736	0.000412735	0.0186894	5.42257	3.46073	-1.36674	13014	56233	SE:I_A5SS:P	Hdac7	brain	terminal	1.36674	downregulated	ENSMUSG00000022475	Other	brain, terminal
613	19289	9657	20208	121.552	0.0172372	13.0122	0.00030947	0.0159914	14.9094	13.9041	-0.308587	13040	71949	SE:I	Cers5	brain	terminal	0.308587	downregulated	ENSMUSG00000023021	Skipped exon (inclusion)	brain, terminal
614	19362	9696	20286	258.45	0.0042707	10.9152	0.000953773	0.0320576	18.4397	17.7733	-0.190881	13083	17237	SE:S_S2E:S_A3SS:D	Mgrn1	brain	terminal	0.190881	downregulated	ENSMUSG00000022517	Other	brain, terminal
615	19417	9725	20347	5.05344	0.0359758	15.0286	0.000105896	0.00784101	4.80566	1.95855	-2.6686	13099	72555	SE:S	Shisa9	brain	terminal	2.6686	downregulated	ENSMUSG00000022494	Skipped exon (skipping)	brain, terminal
616	19502	9769	20437	39.1343	0.027303	10.7427	0.00104689	0.0344514	10.0729	9.03071	-0.393142	13128	72315	SE:I_S2E:I_RI:R_A5SS:P_A3SS:P	Ccdc74a	brain	terminal	0.393142	downregulated	ENSMUSG00000041617	Other	brain, terminal
617	19595	9811	20521	672.349	0.00718799	10.3714	0.00127985	0.0390889	23.2788	22.7433	-0.147067	13155	78408	A5SS:D	Fam131a	brain	terminal	0.147067	downregulated	ENSMUSG00000050821	Alternative 5' splice site (distal)	brain, terminal
618	19669	9845	20593	130.791	0.0183894	9.82599	0.00172063	0.047426	15.2438	14.1122	-0.345031	13164	13682	RI:R	Eif4a2	brain	terminal	0.345031	downregulated	ENSMUSG00000022884	Retained intron (retention)	brain, terminal
619	19713	9872	20648	15.618	0.039541	15.853	6.85e-05	0.00553896	7.32152	5.51314	-0.911891	13185	70144	SE:I	Lrch3	brain	terminal	0.911891	downregulated	ENSMUSG00000022801	Skipped exon (inclusion)	brain, terminal
620	19761	9896	20696	15.1802	0.0213844	11.5091	0.000692557	0.0259269	7.10502	5.58474	-0.772344	13263	74112	RI:R	Usp16	brain	terminal	0.772344	downregulated	ENSMUSG00000025616	Retained intron (retention)	brain, terminal
621	19834	993	2066	750.35	0.00478129	14.0728	0.000175872	0.0111679	23.9133	23.3317	-0.159276	1446	14225	SE:S	Fkbp1a	brain	terminal	0.159276	downregulated	ENSMUSG00000032966	Skipped exon (skipping)	brain, terminal
622	19899	997	2076	78.3683	0.0218864	25.3602	4.76e-07	0.000109701	13.3781	11.3496	-0.664883	1454	14950	SE:I	H13	brain	terminal	0.664883	downregulated	ENSMUSG00000019188	Skipped exon (inclusion)	brain, terminal
623	19933	9989	20886	737.11	0.00559648	18.0789	2.12e-05	0.00229882	23.7908	23.0783	-0.195278	13379	18951	RI:E	Septin5	brain	terminal	0.195278	downregulated	ENSMUSG00000072214	Retained intron (exclusion)	brain, terminal
