# Supplementary material for: Prion diseases disrupt glutamate/glutamine metabolism in skeletal muscle
Source: PLoS Pathog. 2024 Sep 11;20(9):e1012552. doi: 10.1371/journal.ppat.1012552 (PMC11419395; doi:10.1371/journal.ppat.1012552)
Supplement: S5 Table — This table categorizes genes into specific modules based on their expression patterns across different tissues (blood, muscle, and spleen) in prion-infected mice. (XLSX) [file ppat.1012552.s018.xlsx]

## Sheet: blood
ensembl_gene_id

## Sheet: muscle
ensembl_gene_id

## Sheet: spleen
ensembl_gene_id
