# Supplementary material for: Prion diseases disrupt glutamate/glutamine metabolism in skeletal muscle
Source: PLoS Pathog. 2024 Sep 11;20(9):e1012552. doi: 10.1371/journal.ppat.1012552 (PMC11419395; doi:10.1371/journal.ppat.1012552)
Supplement: S6 Table — This table further provides the reasons of biosamples exclusion from the final bulk RNA sequencing and downstream analysis. (XLSX) [file ppat.1012552.s019.xlsx]

## Sheet: Sheet2
Group	Sample ID		Age	Gender	Collection Year	Primary Diagnosis	PrPSc Type, Gambetti	PRNP Sequencing	RIN score	Included in Final Analysis	Reason for Exclusion
Control	Ctrl_1	326	72	F	2007	leucencephalopathic changes of the supratentorial white mattter	n/a	n/d	1	No	RIN score < 3
Control	Ctrl_2	120	86	M	2001	lymphocytic meningoencephatlis, acute hemorrhagic infarct of the left PCA	n/a	n/d	3.6	Yes
Control	Ctrl_3	259	20	F	2005	anxoic encephatopathy, diffuse lymphocytic infiltrates	n/a	n/d	3.3	Yes
Control	Ctrl_4	384	69	M	2008	Alzheimer's disease with lewy body pathology	n/a	129MV	2.6	No	RIN score < 3
Control	Ctrl_5	441	76	M	2010	intravascular large B-cell lymphoma	n/a	n/d	3.9	No	High cluster condition variance
sCJD	sCJD_1	456	66	F	2010	definitive sporadic CJD	1+2	n/d	2.9	No	RIN score < 3
sCJD	sCJD_2	414	84	F	2009	definitive sporadic CJD	2	n/d	1.9	No	RIN score < 3
sCJD	sCJD_3	421	64	M	2009	definitive sporadic CJD	1	n/d	2.6	No	RIN score < 3
sCJD	sCJD_4	438	71	F	2010	definitive sporadic CJD	1	n/d	1.7	No	RIN score < 3
sCJD	sCJD_5	457	70	F	2010	definitive sporadic CJD	1	n/d	5.1	Yes
sCJD	sCJD_6	278	61	F	2005	definitive sporadic CJD	1	129MM	5.2	Yes
sCJD	sCJD_7	422	51	F	2009	definitive sporadic CJD	1	n/d	1.8	No	RIN score < 3
Control	Ctrl_6	470	75	F	2011	acute and chronic infarct of the right ACA and MCA	n/a	n/d	6.5	Yes
sCJD	sCJD_8	434	75	M	2010	definitive sporadic CJD	1	n/d	5.3	Yes
sCJD	sCJD_9	242	81	F	2004	definitive sporadic CJD	1	129MV	6.5	No
sCJD	sCJD_10	234	74	M	2004	definitive sporadic CJD	1	129MM	4.1	No
sCJD	sCJD_11	413	75	M	2009	definitive sporadic CJD	2	n/d	4.1	No
Control	Ctrl_7	266	59	M	2005	vascular encephatopathy	n/a	n/d	6.3	Yes
sCJD	sCJD_12	260	69	M	2005	definitive sporadic CJD	1	129MM	5.4	Yes
sCJD	sCJD_13	217	69	F	2004	definitive sporadic CJD	1	129MV	5.3	No
sCJD	sCJD_14	271	74	F	2005	definitive sporadic CJD	1	129MM	3.8	No	High cluster condition variance
sCJD	sCJD_15	246	41	M	2004	definitive sporadic CJD	1	129MM, 24bp deletion in 4th octapeptide repeat	1.7	No	RIN score < 2
sCJD	sCJD_16	464	64	F	2011	definitive sporadic CJD	1	n/d	1.5	No	RIN score < 3
sCJD	sCJD_17	458	69	M	2011	definitive sporadic CJD	1	n/d	3.4	No	RIN score < 3
sCJD	sCJD_18	423	55	M	2009	definitive sporadic CJD	2	n/d	1.2	No	RIN score < 3
sCJD	sCJD_19	433	76	M	2010	definitive sporadic CJD	1	129MM	2.6	No	RIN score < 3
sCJD	sCJD_20	451	58	M	2010	definitive sporadic CJD	1	n/d	5.8	Yes
sCJD	sCJD_21	233	68	M	2004	definitive sporadic CJD	2	129VV	5.5	Yes
						Samples included in the final analyses		n/d=not defined
								n/a=not associated
