# Supplementary material for: Prion diseases disrupt glutamate/glutamine metabolism in skeletal muscle
Source: PLoS Pathog. 2024 Sep 11;20(9):e1012552. doi: 10.1371/journal.ppat.1012552 (PMC11419395; doi:10.1371/journal.ppat.1012552)
Supplement: S7 Table — (XLSX) [file ppat.1012552.s020.xlsx]

## Sheet: Sheet 1
ensembl_gene_id
