# Supplementary material for: Prion diseases disrupt glutamate/glutamine metabolism in skeletal muscle
Source: PLoS Pathog. 2024 Sep 11;20(9):e1012552. doi: 10.1371/journal.ppat.1012552 (PMC11419395; doi:10.1371/journal.ppat.1012552)
Supplement: S8 Table — (XLSX) [file ppat.1012552.s021.xlsx]

## Sheet: Primers
Name	Targeted Gene	Primer
m_Glul_fwd	GLUL	5'-GGG TAT GCA TGT CCG GTA GG-3'
m_Glul_rev	GLUL	5'-GGG CCT GCC CTT TCA ACT AT-3'
m_GAPDH_fwd	GAPDH	5'-CATCACTGCCACCCAGAAGACTG-3'
m_GAPDH_rev	GAPDH	6'-ATGCCAGTGAGCTTCCCGTTCAG-3'

## Sheet: Ct_Values
Timepoint	Sample	Targeted Gene	Ct_1	Ct_2	Ct_3
8	NBH	GAPDH_1	14.6906	14.6441	14.7907
8	NBH	GLUL_1	21.5105	21.4971	20.6114
8	NBH	GAPDH_2	14.082	14.1308	14.0708
8	NBH	GLUL_2	21.2101	21.2821	21.3614
8	NBH	GAPDH_3	14.1099	14.138	14.0717
8	NBH	GLUL_3	20.3126	20.3853	20.3507
8	NBH	GAPDH_4	14.2035	13.8829	14.474
8	NBH	GLUL_4	20.3722	20.3623	20.5039
8	Me7	GAPDH_1	14.3204	14.2501	14.3227
8	Me7	GLUL_1	20.9266	20.0084	20.9712
8	Me7	GAPDH_2	14.4509	14.5769	14.3817
8	Me7	GLUL_2	21.3524	21.1303	21.4371
8	Me7	GAPDH_3	13.5465	13.6806	13.5394
8	Me7	GLUL_3	20.7772	20.8242	20.85
8	Me7	GAPDH_4	14.3204	14.2501	14.3227
8	Me7	GLUL_4	20.9266	20.0084	20.9712
8	22L	GAPDH_1	14.4798	14.4262	14.3328
8	22L	GLUL_1	21.0474	21.0465	21.091
8	22L	GAPDH_2	16.7206	16.4581	16.6347
8	22L	GLUL_2	24.1728	24.3984	24.3199
8	22L	GAPDH_3	16.0265	16.0024	16.1711
8	22L	GLUL_3	24.4753	24.2332	24.3855
8	22L	GAPDH_4	14.7881	14.8426	14.7308
8	22L	GLUL_4	21.8723	21.7744	21.892
16	NBH	GAPDH_1	15.2213	15.2551	15.2471
16	NBH	GLUL_1	21.758	21.8164	21.7608
16	NBH	GAPDH_2	14.0117	14.0778	14.0824
16	NBH	GLUL_2	20.9375	20.9086	20.9771
16	NBH	GAPDH_3	13.97	14.0092	13.7465
16	NBH	GLUL_3	20.8139	20.849	20.7935
16	NBH	GAPDH_4	13.8096	13.6396	13.5788
16	NBH	GLUL_4	20.5155	20.4942	20.4753
16	Me7	GAPDH_1	15.3427	15.345	15.3875
16	Me7	GLUL_1	21.0816	21.0016	21.0614
16	Me7	GAPDH_2	14.5673	14.6045	14.8826
16	Me7	GLUL_2	20.7848	20.708	20.7051
16	Me7	GAPDH_3	13.9288	13.8693	13.9126
16	Me7	GLUL_3	20.1389	20.1336	20.0267
16	Me7	GAPDH_4	14.328	14.3029	14.2871
16	Me7	GLUL_4	20.1316	20.2146	20.0357
16	22L	GAPDH_1	15.0102	14.9819	15.1296
16	22L	GLUL_1	20.5754	20.5877	20.5654
16	22L	GAPDH_2	14.6625	14.4583	14.8917
16	22L	GLUL_2	20.0438	20.0188	20.0405
16	22L	GAPDH_3	13.8893	13.979	13.9927
16	22L	GLUL_3	20.0894	20.1057	20.0876
16	22L	GAPDH_4	15.4878	14.7947	14.6531
16	22L	GLUL_4	20.3954	20.7026	20.2504
Terminal	NBH	GAPDH_1	16.0762	16.2184	16.9692
Terminal	NBH	GLUL_1	24.3969	24.5986	24.1483
Terminal	NBH	GAPDH_2	14.9899	16.6276	14.914
Terminal	NBH	GLUL_2	22.4453	22.3961	22.4596
Terminal	NBH	GAPDH_3	14.7175	14.599	16.4033
Terminal	NBH	GLUL_3	22.418	22.8497	23.1589
Terminal	NBH	GAPDH_4	14.41	14.2195	14.0868
Terminal	NBH	GLUL_4	20.401	20.3961	20.4291
Terminal	Me7	GAPDH_1	15.6703	15.6498	15.7403
Terminal	Me7	GLUL_1	20.4502	20.8652	20.6398
Terminal	Me7	GAPDH_2	14.8831	14.7278	15.1175
Terminal	Me7	GLUL_2	19.7822	20.3383	19.7673
Terminal	Me7	GAPDH_3	13.9152	14.8365	13.9277
Terminal	Me7	GLUL_3	20.0107	20.1285	20.1588
Terminal	Me7	GAPDH_4	13.9509	13.9913	14.4833
Terminal	Me7	GLUL_4	18.2755	18.447	18.3699
Terminal	22L	GAPDH_1	16.6948	16.187	16.3329
Terminal	22L	GLUL_1	20.3782	20.4329	20.5308
Terminal	22L	GAPDH_2	16.0743	16.4178	16.5504
Terminal	22L	GLUL_2	20.745	20.8373	21.13
Terminal	22L	GAPDH_3	15.3746	15.3279	15.27
Terminal	22L	GLUL_3	19.9357	19.924	19.9239
Terminal	22L	GAPDH_4	14.1068	14.1195	14.4179
Terminal	22L	GLUL_4	18.4108	18.4115	18.382

## Sheet: FoldChange
Strain	FC	wpi	Rep	Gene
22L	0.926906	8	1	Glul
22L	2.38165	16	1	Glul
22L	8.65249	term	1	Glul
22L	0.44956	8	2	Glul
22L	2.68333	16	2	Glul
22L	6.05845	term	2	Glul
22L	0.295496	8	3	Glul
22L	1.56592	16	3	Glul
22L	5.86348	term	3	Glul
22L	0.697452	8	4	Glul
22L	2.49076	16	4	Glul
22L	7.82888	term	4	Glul
Me7	1.14997	8	1	Glul
Me7	2.14023	16	1	Glul
Me7	4.5648	term	1	Glul
Me7	0.813622	8	2	Glul
Me7	1.66982	16	2	Glul
Me7	4.29411	term	2	Glul
Me7	0.620254	8	3	Glul
Me7	1.50668	16	3	Glul
Me7	2.43281	term	3	Glul
Me7	1.14997	8	4	Glul
Me7	1.95378	16	4	Glul
Me7	7.63805	term	4	Glul
NBH	1.02906	8	1	Glul
NBH	1.18948	16	1	Glul
NBH	0.57257	term	1	Glul
NBH	0.636937	8	2	Glul
NBH	0.935488	16	2	Glul
NBH	1.17475	term	2	Glul
NBH	1.22792	8	3	Glul
NBH	0.918478	16	3	Glul
NBH	0.750828	term	3	Glul
NBH	1.24249	8	4	Glul
NBH	0.978447	16	4	Glul
NBH	1.98008	term	4	Glul
