# Supplementary material for: Prion diseases disrupt glutamate/glutamine metabolism in skeletal muscle
Source: PLoS Pathog. 2024 Sep 11;20(9):e1012552. doi: 10.1371/journal.ppat.1012552 (PMC11419395; doi:10.1371/journal.ppat.1012552)
Supplement: S1 Data Values — (XLSX) [file ppat.1012552.s022.xlsx]

## Sheet: Figure_3E
Condition	Counts	mRNA
Ctrl	40520.1	GLUL
Ctrl	34748.5	GLUL
Ctrl	38763.9	GLUL
Ctrl	22398.9	GLUL
sCJD	84670.5	GLUL
sCJD	59929.3	GLUL
sCJD	52000.4	GLUL
sCJD	81727	GLUL
sCJD	59579.3	GLUL
sCJD	78823.3	GLUL

## Sheet: Figure_3G
Condition	FoldChange	Protein
CTRL	1.44259	GLUL
CTRL	1.2844	GLUL
CTRL	1.06298	GLUL
CTRL	0.639292	GLUL
CTRL	0.570743	GLUL
sCJD	1.37086	GLUL
sCJD	2.16252	GLUL
sCJD	1.83362	GLUL
sCJD	1.72189	GLUL
sCJD	1.64476	GLUL

## Sheet: Figure_4A
Strain	FC	wpi	Rep	Gene
22L	0.926906	8	1	Glul
22L	2.38165	16	1	Glul
22L	8.65249	term	1	Glul
22L	0.44956	8	2	Glul
22L	2.68333	16	2	Glul
22L	6.05845	term	2	Glul
22L	0.295496	8	3	Glul
22L	1.56592	16	3	Glul
22L	5.86348	term	3	Glul
22L	0.697452	8	4	Glul
22L	2.49076	16	4	Glul
22L	7.82888	term	4	Glul
Me7	1.14997	8	1	Glul
Me7	2.14023	16	1	Glul
Me7	4.5648	term	1	Glul
Me7	0.813622	8	2	Glul
Me7	1.66982	16	2	Glul
Me7	4.29411	term	2	Glul
Me7	0.620254	8	3	Glul
Me7	1.50668	16	3	Glul
Me7	2.43281	term	3	Glul
Me7	1.14997	8	4	Glul
Me7	1.95378	16	4	Glul
Me7	7.63805	term	4	Glul
NBH	1.02906	8	1	Glul
NBH	1.18948	16	1	Glul
NBH	0.57257	term	1	Glul
NBH	0.636937	8	2	Glul
NBH	0.935488	16	2	Glul
NBH	1.17475	term	2	Glul
NBH	1.22792	8	3	Glul
NBH	0.918478	16	3	Glul
NBH	0.750828	term	3	Glul
NBH	1.24249	8	4	Glul
NBH	0.978447	16	4	Glul
NBH	1.98008	term	4	Glul

## Sheet: Figure_4C
Strain	WPI	FoldChange	Protein
NBH	8	0.793066	GLUL
NBH	8	1.24437	GLUL
NBH	8	0.962569	GLUL
RML6	8	2.84499	GLUL
RML6	8	3.31474	GLUL
RML6	8	2.35088	GLUL
ME7	8	1.51437	GLUL
ME7	8	1.36479	GLUL
ME7	8	1.66958	GLUL
22L	8	1.59249	GLUL
22L	8	2.0826	GLUL
22L	8	1.89956	GLUL
NBH	16	0.711609	GLUL
NBH	16	0.978321	GLUL
NBH	16	1.31007	GLUL
RML6	16	4.77556	GLUL
RML6	16	3.43346	GLUL
RML6	16	3.75881	GLUL
ME7	16	2.50037	GLUL
ME7	16	3.35641	GLUL
ME7	16	2.73561	GLUL
22L	16	2.69273	GLUL
22L	16	2.32511	GLUL
22L	16	1.71303	GLUL
NBH	Term	1.38784	GLUL
NBH	Term	0.847887	GLUL
NBH	Term	0.764268	GLUL
RML6	Term	4.10299	GLUL
RML6	Term	2.6008	GLUL
RML6	Term	4.57949	GLUL
ME7	Term	4.67296	GLUL
ME7	Term	4.3519	GLUL
ME7	Term	5.20671	GLUL
22L	Term	5.08366	GLUL
22L	Term	6.22858	GLUL
22L	Term	6.30002	GLUL

## Sheet: Figure_4E
Strain	Rep	Protein	FoldChange
CTRL	1	GLUL	0.63072
CTRL	2	GLUL	1.56925
CTRL	3	GLUL	0.800027
AD	1	GLUL	0.811632
AD	2	GLUL	0.51045
DBL	1	GLUL	1.74796
DBL	2	GLUL	1.67656
DBL	3	GLUL	0.237929
ALS	1	GLUL	0.259284
ALS	2	GLUL	0.379741
ALS	3	GLUL	0.337507
FTD	1	GLUL	1.14917

## Sheet: Suppl_Figure_3A
Replicate	Signal	Name	Timepoint
1	16674	NBH_1_8w	0
1	15826	NBH_1_8w	15
1	15535	NBH_1_8w	30
1	15539	NBH_1_8w	45
1	15457	NBH_1_8w	60
1	15090	NBH_1_8w	75
1	15389	NBH_1_8w	90
1	15312	NBH_1_8w	105
1	14923	NBH_1_8w	120
1	15053	NBH_1_8w	135
1	14829	NBH_1_8w	150
1	15138	NBH_1_8w	165
1	15110	NBH_1_8w	180
1	14756	NBH_1_8w	195
1	15317	NBH_1_8w	210
1	14746	NBH_1_8w	225
1	14710	NBH_1_8w	240
1	14963	NBH_1_8w	255
1	14914	NBH_1_8w	270
1	14932	NBH_1_8w	285
1	14852	NBH_1_8w	300
1	15009	NBH_1_8w	315
1	14904	NBH_1_8w	330
1	14952	NBH_1_8w	345
1	14963	NBH_1_8w	360
1	14991	NBH_1_8w	375
1	15181	NBH_1_8w	390
1	14939	NBH_1_8w	405
1	15051	NBH_1_8w	420
1	14870	NBH_1_8w	435
1	15145	NBH_1_8w	450
1	14958	NBH_1_8w	465
1	15223	NBH_1_8w	480
1	14838	NBH_1_8w	495
1	14842	NBH_1_8w	510
1	14626	NBH_1_8w	525
1	15017	NBH_1_8w	540
1	15065	NBH_1_8w	555
1	14809	NBH_1_8w	570
1	14372	NBH_1_8w	585
1	14559	NBH_1_8w	600
1	14719	NBH_1_8w	615
1	14861	NBH_1_8w	630
1	14808	NBH_1_8w	645
1	14888	NBH_1_8w	660
1	14819	NBH_1_8w	675
1	15124	NBH_1_8w	690
1	14719	NBH_1_8w	705
1	15042	NBH_1_8w	720
1	14489	NBH_1_8w	735
1	14693	NBH_1_8w	750
1	14809	NBH_1_8w	765
1	14690	NBH_1_8w	780
1	14868	NBH_1_8w	795
1	14444	NBH_1_8w	810
1	15228	NBH_1_8w	825
1	14659	NBH_1_8w	840
1	14717	NBH_1_8w	855
1	14887	NBH_1_8w	870
1	14659	NBH_1_8w	885
1	14671	NBH_1_8w	900
1	14700	NBH_1_8w	915
1	14837	NBH_1_8w	930
1	14813	NBH_1_8w	945
1	14787	NBH_1_8w	960
1	14578	NBH_1_8w	975
1	15004	NBH_1_8w	990
1	14647	NBH_1_8w	1005
1	15022	NBH_1_8w	1020
1	14874	NBH_1_8w	1035
1	14541	NBH_1_8w	1050
1	14801	NBH_1_8w	1065
1	14494	NBH_1_8w	1080
1	14769	NBH_1_8w	1095
1	14687	NBH_1_8w	1110
1	14760	NBH_1_8w	1125
1	14999	NBH_1_8w	1140
1	14753	NBH_1_8w	1155
1	14544	NBH_1_8w	1170
1	14908	NBH_1_8w	1185
1	14570	NBH_1_8w	1200
1	14606	NBH_1_8w	1215
1	14799	NBH_1_8w	1230
1	14770	NBH_1_8w	1245
1	14761	NBH_1_8w	1260
1	14871	NBH_1_8w	1275
1	14898	NBH_1_8w	1290
1	14776	NBH_1_8w	1305
1	14623	NBH_1_8w	1320
1	14615	NBH_1_8w	1335
1	14613	NBH_1_8w	1350
1	14946	NBH_1_8w	1365
1	14933	NBH_1_8w	1380
1	14800	NBH_1_8w	1395
1	14688	NBH_1_8w	1410
1	14733	NBH_1_8w	1425
1	14943	NBH_1_8w	1440
1	14416	NBH_1_8w	1455
1	14675	NBH_1_8w	1470
1	14865	NBH_1_8w	1485
1	14672	NBH_1_8w	1500
1	14815	NBH_1_8w	1515
1	14546	NBH_1_8w	1530
1	14717	NBH_1_8w	1545
1	14403	NBH_1_8w	1560
1	14987	NBH_1_8w	1575
1	14770	NBH_1_8w	1590
1	14807	NBH_1_8w	1605
1	14877	NBH_1_8w	1620
1	14216	NBH_1_8w	1635
1	14752	NBH_1_8w	1650
1	14760	NBH_1_8w	1665
1	14548	NBH_1_8w	1680
1	14780	NBH_1_8w	1695
1	14734	NBH_1_8w	1710
1	14601	NBH_1_8w	1725
1	14852	NBH_1_8w	1740
1	14895	NBH_1_8w	1755
1	14565	NBH_1_8w	1770
1	14676	NBH_1_8w	1785
1	14662	NBH_1_8w	1800
1	14839	NBH_1_8w	1815
1	14694	NBH_1_8w	1830
1	15085	NBH_1_8w	1845
1	14989	NBH_1_8w	1860
1	14436	NBH_1_8w	1875
1	14597	NBH_1_8w	1890
1	14422	NBH_1_8w	1905
1	14506	NBH_1_8w	1920
1	14680	NBH_1_8w	1935
1	14599	NBH_1_8w	1950
1	14531	NBH_1_8w	1965
1	14836	NBH_1_8w	1980
1	14828	NBH_1_8w	1995
1	14667	NBH_1_8w	2010
1	14655	NBH_1_8w	2025
1	14899	NBH_1_8w	2040
1	14861	NBH_1_8w	2055
1	15089	NBH_1_8w	2070
1	14788	NBH_1_8w	2085
1	14604	NBH_1_8w	2100
1	14800	NBH_1_8w	2115
1	14508	NBH_1_8w	2130
1	14732	NBH_1_8w	2145
1	14661	NBH_1_8w	2160
1	15076	NBH_1_8w	2175
1	14779	NBH_1_8w	2190
1	14677	NBH_1_8w	2205
1	14721	NBH_1_8w	2220
1	14686	NBH_1_8w	2235
1	14694	NBH_1_8w	2250
1	14922	NBH_1_8w	2265
1	14645	NBH_1_8w	2280
1	14807	NBH_1_8w	2295
1	14959	NBH_1_8w	2310
1	14505	NBH_1_8w	2325
1	14815	NBH_1_8w	2340
1	14767	NBH_1_8w	2355
1	14729	NBH_1_8w	2370
1	14607	NBH_1_8w	2385
1	14984	NBH_1_8w	2400
1	14732	NBH_1_8w	2415
1	14981	NBH_1_8w	2430
1	14561	NBH_1_8w	2445
1	14755	NBH_1_8w	2460
1	14695	NBH_1_8w	2475
1	14691	NBH_1_8w	2490
1	14801	NBH_1_8w	2505
1	14783	NBH_1_8w	2520
1	14908	NBH_1_8w	2535
1	14783	NBH_1_8w	2550
1	14925	NBH_1_8w	2565
1	14644	NBH_1_8w	2580
1	14806	NBH_1_8w	2595
1	14533	NBH_1_8w	2610
1	14952	NBH_1_8w	2625
1	14824	NBH_1_8w	2640
1	14771	NBH_1_8w	2655
1	14394	NBH_1_8w	2670
1	14576	NBH_1_8w	2685
1	15015	NBH_1_8w	2700
1	14568	NBH_1_8w	2715
1	14330	NBH_1_8w	2730
1	14792	NBH_1_8w	2745
1	14893	NBH_1_8w	2760
1	14541	NBH_1_8w	2775
1	14717	NBH_1_8w	2790
1	14662	NBH_1_8w	2805
1	14587	NBH_1_8w	2820
1	14410	NBH_1_8w	2835
1	14740	NBH_1_8w	2850
1	14901	NBH_1_8w	2865
1	14786	NBH_1_8w	2880
1	14528	NBH_1_8w	2895
1	14417	NBH_1_8w	2910
1	15024	NBH_1_8w	2925
1	15049	NBH_1_8w	2940
1	14876	NBH_1_8w	2955
1	14938	NBH_1_8w	2970
1	14579	NBH_1_8w	2985
1	14524	NBH_1_8w	3000
1	14771	NBH_1_8w	3015
1	14611	NBH_1_8w	3030
1	14785	NBH_1_8w	3045
1	14446	NBH_1_8w	3060
1	14955	NBH_1_8w	3075
1	14509	NBH_1_8w	3090
1	14476	NBH_1_8w	3105
1	14878	NBH_1_8w	3120
1	14663	NBH_1_8w	3135
1	14264	NBH_1_8w	3150
1	14700	NBH_1_8w	3165
1	14534	NBH_1_8w	3180
1	14634	NBH_1_8w	3195
1	14393	NBH_1_8w	3210
1	14907	NBH_1_8w	3225
1	14402	NBH_1_8w	3240
1	14570	NBH_1_8w	3255
1	14484	NBH_1_8w	3270
1	14530	NBH_1_8w	3285
1	14936	NBH_1_8w	3300
1	14572	NBH_1_8w	3315
1	14412	NBH_1_8w	3330
1	14797	NBH_1_8w	3345
1	14820	NBH_1_8w	3360
1	14770	NBH_1_8w	3375
1	14567	NBH_1_8w	3390
1	14898	NBH_1_8w	3405
1	14624	NBH_1_8w	3420
1	14769	NBH_1_8w	3435
1	14651	NBH_1_8w	3450
1	14635	NBH_1_8w	3465
1	14750	NBH_1_8w	3480
1	14701	NBH_1_8w	3495
1	15163	NBH_1_8w	3510
1	14633	NBH_1_8w	3525
1	14501	NBH_1_8w	3540
1	14713	NBH_1_8w	3555
1	14577	NBH_1_8w	3570
1	14605	NBH_1_8w	3585
1	14443	NBH_1_8w	3600
1	14953	NBH_1_8w	3615
1	14490	NBH_1_8w	3630
1	14542	NBH_1_8w	3645
1	14861	NBH_1_8w	3660
1	14339	NBH_1_8w	3675
1	14820	NBH_1_8w	3690
1	14547	NBH_1_8w	3705
1	14900	NBH_1_8w	3720
1	14877	NBH_1_8w	3735
1	14946	NBH_1_8w	3750
1	14566	NBH_1_8w	3765
1	14760	NBH_1_8w	3780
1	14775	NBH_1_8w	3795
1	14542	NBH_1_8w	3810
1	14838	NBH_1_8w	3825
1	14870	NBH_1_8w	3840
1	14740	NBH_1_8w	3855
1	14878	NBH_1_8w	3870
1	14479	NBH_1_8w	3885
1	14595	NBH_1_8w	3900
1	14722	NBH_1_8w	3915
1	14471	NBH_1_8w	3930
1	14760	NBH_1_8w	3945
1	15003	NBH_1_8w	3960
1	14850	NBH_1_8w	3975
1	14420	NBH_1_8w	3990
1	14786	NBH_1_8w	4005
1	14786	NBH_1_8w	4020
1	14461	NBH_1_8w	4035
1	14750	NBH_1_8w	4050
1	14631	NBH_1_8w	4065
1	14749	NBH_1_8w	4080
1	14702	NBH_1_8w	4095
1	14867	NBH_1_8w	4110
1	14893	NBH_1_8w	4125
1	14466	NBH_1_8w	4140
1	14398	NBH_1_8w	4155
1	14482	NBH_1_8w	4170
1	14728	NBH_1_8w	4185
1	14862	NBH_1_8w	4200
1	14373	NBH_1_8w	4215
1	14757	NBH_1_8w	4230
1	14695	NBH_1_8w	4245
1	14696	NBH_1_8w	4260
1	14434	NBH_1_8w	4275
1	14531	NBH_1_8w	4290
1	14822	NBH_1_8w	4305
1	14732	NBH_1_8w	4320
1	14490	NBH_1_8w	4335
1	14691	NBH_1_8w	4350
1	14432	NBH_1_8w	4365
1	14491	NBH_1_8w	4380
1	14678	NBH_1_8w	4395
1	14746	NBH_1_8w	4410
1	14726	NBH_1_8w	4425
1	14824	NBH_1_8w	4440
1	14591	NBH_1_8w	4455
1	14400	NBH_1_8w	4470
1	14426	NBH_1_8w	4485
1	14733	NBH_1_8w	4500
1	14711	NBH_1_8w	4515
1	14491	NBH_1_8w	4530
1	14878	NBH_1_8w	4545
1	14790	NBH_1_8w	4560
1	14580	NBH_1_8w	4575
1	14719	NBH_1_8w	4590
1	14451	NBH_1_8w	4605
1	14656	NBH_1_8w	4620
1	14572	NBH_1_8w	4635
1	14962	NBH_1_8w	4650
1	15006	NBH_1_8w	4665
1	14818	NBH_1_8w	4680
1	14800	NBH_1_8w	4695
1	14710	NBH_1_8w	4710
1	14923	NBH_1_8w	4725
1	15052	NBH_1_8w	4740
1	15178	NBH_1_8w	4755
1	15020	NBH_1_8w	4770
1	14634	NBH_1_8w	4785
1	14838	NBH_1_8w	4800
1	14901	NBH_1_8w	4815
1	15077	NBH_1_8w	4830
1	14881	NBH_1_8w	4845
1	14894	NBH_1_8w	4860
1	14849	NBH_1_8w	4875
1	14906	NBH_1_8w	4890
1	15003	NBH_1_8w	4905
1	14980	NBH_1_8w	4920
1	14972	NBH_1_8w	4935
1	14768	NBH_1_8w	4950
1	14918	NBH_1_8w	4965
1	14798	NBH_1_8w	4980
1	14755	NBH_1_8w	4995
1	14652	NBH_1_8w	5010
1	14534	NBH_1_8w	5025
1	14938	NBH_1_8w	5040
1	15086	NBH_1_8w	5055
1	15114	NBH_1_8w	5070
1	15007	NBH_1_8w	5085
1	14749	NBH_1_8w	5100
1	14777	NBH_1_8w	5115
1	14693	NBH_1_8w	5130
1	14701	NBH_1_8w	5145
1	14775	NBH_1_8w	5160
1	14668	NBH_1_8w	5175
1	14990	NBH_1_8w	5190
1	14982	NBH_1_8w	5205
1	15059	NBH_1_8w	5220
1	14784	NBH_1_8w	5235
1	14898	NBH_1_8w	5250
1	14763	NBH_1_8w	5265
1	14787	NBH_1_8w	5280
1	14807	NBH_1_8w	5295
1	14766	NBH_1_8w	5310
1	14679	NBH_1_8w	5325
1	15034	NBH_1_8w	5340
1	14870	NBH_1_8w	5355
1	15082	NBH_1_8w	5370
1	14874	NBH_1_8w	5385
1	14827	NBH_1_8w	5400
1	14691	NBH_1_8w	5415
1	15223	NBH_1_8w	5430
1	14924	NBH_1_8w	5445
1	15168	NBH_1_8w	5460
1	14978	NBH_1_8w	5475
1	14887	NBH_1_8w	5490
1	14882	NBH_1_8w	5505
1	14610	NBH_1_8w	5520
1	14938	NBH_1_8w	5535
1	14922	NBH_1_8w	5550
1	14887	NBH_1_8w	5565
1	14950	NBH_1_8w	5580
1	15054	NBH_1_8w	5595
1	14789	NBH_1_8w	5610
1	14653	NBH_1_8w	5625
1	15098	NBH_1_8w	5640
1	15023	NBH_1_8w	5655
1	15143	NBH_1_8w	5670
1	14592	NBH_1_8w	5685
1	14792	NBH_1_8w	5700
1	15119	NBH_1_8w	5715
1	14852	NBH_1_8w	5730
1	14971	NBH_1_8w	5745
1	15249	NBH_1_8w	5760
1	14942	NBH_1_8w	5775
1	14895	NBH_1_8w	5790
1	14821	NBH_1_8w	5805
1	15084	NBH_1_8w	5820
1	15067	NBH_1_8w	5835
1	14651	NBH_1_8w	5850
1	15323	NBH_1_8w	5865
1	14923	NBH_1_8w	5880
1	14615	NBH_1_8w	5895
1	14917	NBH_1_8w	5910
1	15020	NBH_1_8w	5925
1	14746	NBH_1_8w	5940
1	14895	NBH_1_8w	5955
1	14591	NBH_1_8w	5970
1	14889	NBH_1_8w	5985
2	16410	NBH_1_8w	0
2	15731	NBH_1_8w	15
2	15745	NBH_1_8w	30
2	15438	NBH_1_8w	45
2	15224	NBH_1_8w	60
2	15312	NBH_1_8w	75
2	15224	NBH_1_8w	90
2	15170	NBH_1_8w	105
2	15083	NBH_1_8w	120
2	15178	NBH_1_8w	135
2	15080	NBH_1_8w	150
2	14904	NBH_1_8w	165
2	14834	NBH_1_8w	180
2	15112	NBH_1_8w	195
2	15286	NBH_1_8w	210
2	14734	NBH_1_8w	225
2	15093	NBH_1_8w	240
2	15123	NBH_1_8w	255
2	14788	NBH_1_8w	270
2	14792	NBH_1_8w	285
2	15065	NBH_1_8w	300
2	14781	NBH_1_8w	315
2	15162	NBH_1_8w	330
2	14863	NBH_1_8w	345
2	15037	NBH_1_8w	360
2	14777	NBH_1_8w	375
2	15111	NBH_1_8w	390
2	14856	NBH_1_8w	405
2	14642	NBH_1_8w	420
2	14918	NBH_1_8w	435
2	14920	NBH_1_8w	450
2	15134	NBH_1_8w	465
2	14865	NBH_1_8w	480
2	15020	NBH_1_8w	495
2	15079	NBH_1_8w	510
2	15055	NBH_1_8w	525
2	14987	NBH_1_8w	540
2	14933	NBH_1_8w	555
2	14800	NBH_1_8w	570
2	14475	NBH_1_8w	585
2	14845	NBH_1_8w	600
2	15122	NBH_1_8w	615
2	14805	NBH_1_8w	630
2	14817	NBH_1_8w	645
2	14468	NBH_1_8w	660
2	14609	NBH_1_8w	675
2	14942	NBH_1_8w	690
2	14816	NBH_1_8w	705
2	14616	NBH_1_8w	720
2	14637	NBH_1_8w	735
2	15164	NBH_1_8w	750
2	14711	NBH_1_8w	765
2	14798	NBH_1_8w	780
2	14550	NBH_1_8w	795
2	14817	NBH_1_8w	810
2	14708	NBH_1_8w	825
2	14950	NBH_1_8w	840
2	14858	NBH_1_8w	855
2	14759	NBH_1_8w	870
2	14792	NBH_1_8w	885
2	14689	NBH_1_8w	900
2	14367	NBH_1_8w	915
2	14771	NBH_1_8w	930
2	14932	NBH_1_8w	945
2	14621	NBH_1_8w	960
2	14399	NBH_1_8w	975
2	14938	NBH_1_8w	990
2	14386	NBH_1_8w	1005
2	14779	NBH_1_8w	1020
2	14355	NBH_1_8w	1035
2	14908	NBH_1_8w	1050
2	14836	NBH_1_8w	1065
2	14863	NBH_1_8w	1080
2	14528	NBH_1_8w	1095
2	14769	NBH_1_8w	1110
2	14951	NBH_1_8w	1125
2	14839	NBH_1_8w	1140
2	14423	NBH_1_8w	1155
2	14883	NBH_1_8w	1170
2	14424	NBH_1_8w	1185
2	14915	NBH_1_8w	1200
2	14467	NBH_1_8w	1215
2	14710	NBH_1_8w	1230
2	14939	NBH_1_8w	1245
2	14810	NBH_1_8w	1260
2	14747	NBH_1_8w	1275
2	14379	NBH_1_8w	1290
2	14643	NBH_1_8w	1305
2	14498	NBH_1_8w	1320
2	14702	NBH_1_8w	1335
2	14422	NBH_1_8w	1350
2	14659	NBH_1_8w	1365
2	14773	NBH_1_8w	1380
2	14466	NBH_1_8w	1395
2	14504	NBH_1_8w	1410
2	14702	NBH_1_8w	1425
2	14473	NBH_1_8w	1440
2	14820	NBH_1_8w	1455
2	14659	NBH_1_8w	1470
2	14555	NBH_1_8w	1485
2	14380	NBH_1_8w	1500
2	14345	NBH_1_8w	1515
2	14650	NBH_1_8w	1530
2	14611	NBH_1_8w	1545
2	14558	NBH_1_8w	1560
2	14212	NBH_1_8w	1575
2	14688	NBH_1_8w	1590
2	14619	NBH_1_8w	1605
2	14594	NBH_1_8w	1620
2	14733	NBH_1_8w	1635
2	14793	NBH_1_8w	1650
2	14525	NBH_1_8w	1665
2	14807	NBH_1_8w	1680
2	14847	NBH_1_8w	1695
2	14460	NBH_1_8w	1710
2	14770	NBH_1_8w	1725
2	14826	NBH_1_8w	1740
2	14524	NBH_1_8w	1755
2	14394	NBH_1_8w	1770
2	14553	NBH_1_8w	1785
2	14502	NBH_1_8w	1800
2	14646	NBH_1_8w	1815
2	15011	NBH_1_8w	1830
2	14868	NBH_1_8w	1845
2	14336	NBH_1_8w	1860
2	14477	NBH_1_8w	1875
2	14775	NBH_1_8w	1890
2	14702	NBH_1_8w	1905
2	14736	NBH_1_8w	1920
2	15168	NBH_1_8w	1935
2	14837	NBH_1_8w	1950
2	14797	NBH_1_8w	1965
2	14715	NBH_1_8w	1980
2	14845	NBH_1_8w	1995
2	14824	NBH_1_8w	2010
2	14552	NBH_1_8w	2025
2	14630	NBH_1_8w	2040
2	14645	NBH_1_8w	2055
2	14956	NBH_1_8w	2070
2	14946	NBH_1_8w	2085
2	14806	NBH_1_8w	2100
2	14591	NBH_1_8w	2115
2	14610	NBH_1_8w	2130
2	14693	NBH_1_8w	2145
2	14793	NBH_1_8w	2160
2	14652	NBH_1_8w	2175
2	14576	NBH_1_8w	2190
2	14798	NBH_1_8w	2205
2	14488	NBH_1_8w	2220
2	14316	NBH_1_8w	2235
2	14592	NBH_1_8w	2250
2	14904	NBH_1_8w	2265
2	14799	NBH_1_8w	2280
2	14215	NBH_1_8w	2295
2	14882	NBH_1_8w	2310
2	14776	NBH_1_8w	2325
2	14838	NBH_1_8w	2340
2	14636	NBH_1_8w	2355
2	14462	NBH_1_8w	2370
2	14544	NBH_1_8w	2385
2	15043	NBH_1_8w	2400
2	14758	NBH_1_8w	2415
2	14741	NBH_1_8w	2430
2	14498	NBH_1_8w	2445
2	14777	NBH_1_8w	2460
2	14549	NBH_1_8w	2475
2	14506	NBH_1_8w	2490
2	14782	NBH_1_8w	2505
2	14872	NBH_1_8w	2520
2	14826	NBH_1_8w	2535
2	14646	NBH_1_8w	2550
2	14719	NBH_1_8w	2565
2	14638	NBH_1_8w	2580
2	14440	NBH_1_8w	2595
2	14492	NBH_1_8w	2610
2	14360	NBH_1_8w	2625
2	14684	NBH_1_8w	2640
2	14278	NBH_1_8w	2655
2	14616	NBH_1_8w	2670
2	14899	NBH_1_8w	2685
2	14450	NBH_1_8w	2700
2	14684	NBH_1_8w	2715
2	14863	NBH_1_8w	2730
2	14628	NBH_1_8w	2745
2	14534	NBH_1_8w	2760
2	14588	NBH_1_8w	2775
2	14343	NBH_1_8w	2790
2	14586	NBH_1_8w	2805
2	14299	NBH_1_8w	2820
2	14537	NBH_1_8w	2835
2	14459	NBH_1_8w	2850
2	14814	NBH_1_8w	2865
2	14188	NBH_1_8w	2880
2	14670	NBH_1_8w	2895
2	14733	NBH_1_8w	2910
2	14576	NBH_1_8w	2925
2	14714	NBH_1_8w	2940
2	14468	NBH_1_8w	2955
2	14814	NBH_1_8w	2970
2	14523	NBH_1_8w	2985
2	14486	NBH_1_8w	3000
2	14635	NBH_1_8w	3015
2	14723	NBH_1_8w	3030
2	14447	NBH_1_8w	3045
2	14615	NBH_1_8w	3060
2	14640	NBH_1_8w	3075
2	14482	NBH_1_8w	3090
2	14543	NBH_1_8w	3105
2	14596	NBH_1_8w	3120
2	14672	NBH_1_8w	3135
2	14320	NBH_1_8w	3150
2	14687	NBH_1_8w	3165
2	14420	NBH_1_8w	3180
2	14809	NBH_1_8w	3195
2	14484	NBH_1_8w	3210
2	14499	NBH_1_8w	3225
2	14444	NBH_1_8w	3240
2	14557	NBH_1_8w	3255
2	14280	NBH_1_8w	3270
2	14445	NBH_1_8w	3285
2	14328	NBH_1_8w	3300
2	14372	NBH_1_8w	3315
2	14483	NBH_1_8w	3330
2	14526	NBH_1_8w	3345
2	14894	NBH_1_8w	3360
2	14565	NBH_1_8w	3375
2	14485	NBH_1_8w	3390
2	14292	NBH_1_8w	3405
2	14554	NBH_1_8w	3420
2	14954	NBH_1_8w	3435
2	14731	NBH_1_8w	3450
2	14275	NBH_1_8w	3465
2	14407	NBH_1_8w	3480
2	14642	NBH_1_8w	3495
2	14593	NBH_1_8w	3510
2	14724	NBH_1_8w	3525
2	14595	NBH_1_8w	3540
2	14590	NBH_1_8w	3555
2	14432	NBH_1_8w	3570
2	14520	NBH_1_8w	3585
2	14591	NBH_1_8w	3600
2	14725	NBH_1_8w	3615
2	14508	NBH_1_8w	3630
2	14335	NBH_1_8w	3645
2	14550	NBH_1_8w	3660
2	14684	NBH_1_8w	3675
2	14610	NBH_1_8w	3690
2	14477	NBH_1_8w	3705
2	14696	NBH_1_8w	3720
2	14563	NBH_1_8w	3735
2	14455	NBH_1_8w	3750
2	14403	NBH_1_8w	3765
2	14464	NBH_1_8w	3780
2	14765	NBH_1_8w	3795
2	14524	NBH_1_8w	3810
2	14278	NBH_1_8w	3825
2	14486	NBH_1_8w	3840
2	14425	NBH_1_8w	3855
2	14591	NBH_1_8w	3870
2	14687	NBH_1_8w	3885
2	14541	NBH_1_8w	3900
2	14397	NBH_1_8w	3915
2	14693	NBH_1_8w	3930
2	14604	NBH_1_8w	3945
2	14527	NBH_1_8w	3960
2	14561	NBH_1_8w	3975
2	14517	NBH_1_8w	3990
2	14415	NBH_1_8w	4005
2	14600	NBH_1_8w	4020
2	14398	NBH_1_8w	4035
2	14282	NBH_1_8w	4050
2	14183	NBH_1_8w	4065
2	14370	NBH_1_8w	4080
2	14498	NBH_1_8w	4095
2	14638	NBH_1_8w	4110
2	14691	NBH_1_8w	4125
2	14437	NBH_1_8w	4140
2	14421	NBH_1_8w	4155
2	14407	NBH_1_8w	4170
2	14603	NBH_1_8w	4185
2	14332	NBH_1_8w	4200
2	14506	NBH_1_8w	4215
2	14633	NBH_1_8w	4230
2	14712	NBH_1_8w	4245
2	14635	NBH_1_8w	4260
2	14764	NBH_1_8w	4275
2	14403	NBH_1_8w	4290
2	14879	NBH_1_8w	4305
2	14507	NBH_1_8w	4320
2	14669	NBH_1_8w	4335
2	14557	NBH_1_8w	4350
2	14726	NBH_1_8w	4365
2	14431	NBH_1_8w	4380
2	14383	NBH_1_8w	4395
2	14146	NBH_1_8w	4410
2	14604	NBH_1_8w	4425
2	14411	NBH_1_8w	4440
2	14771	NBH_1_8w	4455
2	14736	NBH_1_8w	4470
2	14329	NBH_1_8w	4485
2	14291	NBH_1_8w	4500
2	14978	NBH_1_8w	4515
2	14405	NBH_1_8w	4530
2	14331	NBH_1_8w	4545
2	14596	NBH_1_8w	4560
2	14407	NBH_1_8w	4575
2	14581	NBH_1_8w	4590
2	14873	NBH_1_8w	4605
2	14435	NBH_1_8w	4620
2	14561	NBH_1_8w	4635
2	14441	NBH_1_8w	4650
2	14898	NBH_1_8w	4665
2	14533	NBH_1_8w	4680
2	14452	NBH_1_8w	4695
2	14483	NBH_1_8w	4710
2	14833	NBH_1_8w	4725
2	14581	NBH_1_8w	4740
2	14640	NBH_1_8w	4755
2	14678	NBH_1_8w	4770
2	14514	NBH_1_8w	4785
2	14379	NBH_1_8w	4800
2	14558	NBH_1_8w	4815
2	14525	NBH_1_8w	4830
2	14762	NBH_1_8w	4845
2	14558	NBH_1_8w	4860
2	14632	NBH_1_8w	4875
2	14435	NBH_1_8w	4890
2	14795	NBH_1_8w	4905
2	14493	NBH_1_8w	4920
2	14688	NBH_1_8w	4935
2	14896	NBH_1_8w	4950
2	14878	NBH_1_8w	4965
2	14116	NBH_1_8w	4980
2	14541	NBH_1_8w	4995
2	14579	NBH_1_8w	5010
2	14634	NBH_1_8w	5025
2	14322	NBH_1_8w	5040
2	14711	NBH_1_8w	5055
2	14592	NBH_1_8w	5070
2	14687	NBH_1_8w	5085
2	14379	NBH_1_8w	5100
2	14876	NBH_1_8w	5115
2	14682	NBH_1_8w	5130
2	14766	NBH_1_8w	5145
2	14651	NBH_1_8w	5160
2	14896	NBH_1_8w	5175
2	14624	NBH_1_8w	5190
2	14706	NBH_1_8w	5205
2	14358	NBH_1_8w	5220
2	14525	NBH_1_8w	5235
2	14590	NBH_1_8w	5250
2	14808	NBH_1_8w	5265
2	14880	NBH_1_8w	5280
2	14547	NBH_1_8w	5295
2	14553	NBH_1_8w	5310
2	14923	NBH_1_8w	5325
2	14624	NBH_1_8w	5340
2	14807	NBH_1_8w	5355
2	15058	NBH_1_8w	5370
2	14913	NBH_1_8w	5385
2	14639	NBH_1_8w	5400
2	14892	NBH_1_8w	5415
2	14547	NBH_1_8w	5430
2	14629	NBH_1_8w	5445
2	14441	NBH_1_8w	5460
2	14437	NBH_1_8w	5475
2	14693	NBH_1_8w	5490
2	14857	NBH_1_8w	5505
2	14455	NBH_1_8w	5520
2	14710	NBH_1_8w	5535
2	14697	NBH_1_8w	5550
2	14668	NBH_1_8w	5565
2	14647	NBH_1_8w	5580
2	14972	NBH_1_8w	5595
2	14689	NBH_1_8w	5610
2	14449	NBH_1_8w	5625
2	14534	NBH_1_8w	5640
2	14595	NBH_1_8w	5655
2	14569	NBH_1_8w	5670
2	14627	NBH_1_8w	5685
2	14645	NBH_1_8w	5700
2	14592	NBH_1_8w	5715
2	14431	NBH_1_8w	5730
2	14550	NBH_1_8w	5745
2	14765	NBH_1_8w	5760
2	14759	NBH_1_8w	5775
2	14503	NBH_1_8w	5790
2	14680	NBH_1_8w	5805
2	14456	NBH_1_8w	5820
2	14915	NBH_1_8w	5835
2	14380	NBH_1_8w	5850
2	14342	NBH_1_8w	5865
2	14271	NBH_1_8w	5880
2	14598	NBH_1_8w	5895
2	14650	NBH_1_8w	5910
2	14642	NBH_1_8w	5925
2	14253	NBH_1_8w	5940
2	14771	NBH_1_8w	5955
2	14394	NBH_1_8w	5970
2	14639	NBH_1_8w	5985
3	16446	NBH_1_8w	0
3	15741	NBH_1_8w	15
3	15561	NBH_1_8w	30
3	15768	NBH_1_8w	45
3	15267	NBH_1_8w	60
3	15302	NBH_1_8w	75
3	15022	NBH_1_8w	90
3	15007	NBH_1_8w	105
3	15212	NBH_1_8w	120
3	15465	NBH_1_8w	135
3	15056	NBH_1_8w	150
3	15195	NBH_1_8w	165
3	15061	NBH_1_8w	180
3	14903	NBH_1_8w	195
3	15482	NBH_1_8w	210
3	15084	NBH_1_8w	225
3	14990	NBH_1_8w	240
3	14996	NBH_1_8w	255
3	14940	NBH_1_8w	270
3	14935	NBH_1_8w	285
3	15153	NBH_1_8w	300
3	14822	NBH_1_8w	315
3	14977	NBH_1_8w	330
3	15055	NBH_1_8w	345
3	15107	NBH_1_8w	360
3	14797	NBH_1_8w	375
3	15042	NBH_1_8w	390
3	14932	NBH_1_8w	405
3	14783	NBH_1_8w	420
3	14787	NBH_1_8w	435
3	14814	NBH_1_8w	450
3	14866	NBH_1_8w	465
3	15206	NBH_1_8w	480
3	15014	NBH_1_8w	495
3	14633	NBH_1_8w	510
3	14924	NBH_1_8w	525
3	15062	NBH_1_8w	540
3	14873	NBH_1_8w	555
3	14933	NBH_1_8w	570
3	14996	NBH_1_8w	585
3	14496	NBH_1_8w	600
3	14887	NBH_1_8w	615
3	14854	NBH_1_8w	630
3	14839	NBH_1_8w	645
3	14774	NBH_1_8w	660
3	14832	NBH_1_8w	675
3	14786	NBH_1_8w	690
3	15188	NBH_1_8w	705
3	14919	NBH_1_8w	720
3	14850	NBH_1_8w	735
3	15050	NBH_1_8w	750
3	14556	NBH_1_8w	765
3	14990	NBH_1_8w	780
3	14660	NBH_1_8w	795
3	15015	NBH_1_8w	810
3	14924	NBH_1_8w	825
3	15135	NBH_1_8w	840
3	14848	NBH_1_8w	855
3	14781	NBH_1_8w	870
3	15111	NBH_1_8w	885
3	14836	NBH_1_8w	900
3	14810	NBH_1_8w	915
3	14998	NBH_1_8w	930
3	14931	NBH_1_8w	945
3	14610	NBH_1_8w	960
3	14729	NBH_1_8w	975
3	14816	NBH_1_8w	990
3	14955	NBH_1_8w	1005
3	14770	NBH_1_8w	1020
3	14870	NBH_1_8w	1035
3	14780	NBH_1_8w	1050
3	14765	NBH_1_8w	1065
3	14596	NBH_1_8w	1080
3	14662	NBH_1_8w	1095
3	14834	NBH_1_8w	1110
3	14843	NBH_1_8w	1125
3	15126	NBH_1_8w	1140
3	14520	NBH_1_8w	1155
3	14631	NBH_1_8w	1170
3	14702	NBH_1_8w	1185
3	14773	NBH_1_8w	1200
3	14846	NBH_1_8w	1215
3	14681	NBH_1_8w	1230
3	14426	NBH_1_8w	1245
3	14725	NBH_1_8w	1260
3	14864	NBH_1_8w	1275
3	14739	NBH_1_8w	1290
3	14856	NBH_1_8w	1305
3	14752	NBH_1_8w	1320
3	14666	NBH_1_8w	1335
3	14556	NBH_1_8w	1350
3	14346	NBH_1_8w	1365
3	14969	NBH_1_8w	1380
3	14951	NBH_1_8w	1395
3	14598	NBH_1_8w	1410
3	14333	NBH_1_8w	1425
3	14732	NBH_1_8w	1440
3	14676	NBH_1_8w	1455
3	14385	NBH_1_8w	1470
3	14643	NBH_1_8w	1485
3	14952	NBH_1_8w	1500
3	14695	NBH_1_8w	1515
3	14833	NBH_1_8w	1530
3	14824	NBH_1_8w	1545
3	14685	NBH_1_8w	1560
3	14551	NBH_1_8w	1575
3	14927	NBH_1_8w	1590
3	14696	NBH_1_8w	1605
3	14559	NBH_1_8w	1620
3	14432	NBH_1_8w	1635
3	14735	NBH_1_8w	1650
3	14395	NBH_1_8w	1665
3	14640	NBH_1_8w	1680
3	14680	NBH_1_8w	1695
3	14781	NBH_1_8w	1710
3	14757	NBH_1_8w	1725
3	14587	NBH_1_8w	1740
3	14587	NBH_1_8w	1755
3	14598	NBH_1_8w	1770
3	14518	NBH_1_8w	1785
3	14731	NBH_1_8w	1800
3	14571	NBH_1_8w	1815
3	14921	NBH_1_8w	1830
3	14826	NBH_1_8w	1845
3	14663	NBH_1_8w	1860
3	14677	NBH_1_8w	1875
3	14741	NBH_1_8w	1890
3	14863	NBH_1_8w	1905
3	14846	NBH_1_8w	1920
3	14774	NBH_1_8w	1935
3	14774	NBH_1_8w	1950
3	14607	NBH_1_8w	1965
3	14773	NBH_1_8w	1980
3	14648	NBH_1_8w	1995
3	14775	NBH_1_8w	2010
3	14639	NBH_1_8w	2025
3	14459	NBH_1_8w	2040
3	14717	NBH_1_8w	2055
3	15023	NBH_1_8w	2070
3	14770	NBH_1_8w	2085
3	14958	NBH_1_8w	2100
3	14684	NBH_1_8w	2115
3	14438	NBH_1_8w	2130
3	14891	NBH_1_8w	2145
3	14757	NBH_1_8w	2160
3	14818	NBH_1_8w	2175
3	14807	NBH_1_8w	2190
3	14656	NBH_1_8w	2205
3	14766	NBH_1_8w	2220
3	14510	NBH_1_8w	2235
3	14641	NBH_1_8w	2250
3	14539	NBH_1_8w	2265
3	14998	NBH_1_8w	2280
3	14617	NBH_1_8w	2295
3	14634	NBH_1_8w	2310
3	14673	NBH_1_8w	2325
3	14817	NBH_1_8w	2340
3	14638	NBH_1_8w	2355
3	14386	NBH_1_8w	2370
3	14440	NBH_1_8w	2385
3	14460	NBH_1_8w	2400
3	14784	NBH_1_8w	2415
3	14383	NBH_1_8w	2430
3	14428	NBH_1_8w	2445
3	14638	NBH_1_8w	2460
3	14693	NBH_1_8w	2475
3	14761	NBH_1_8w	2490
3	14743	NBH_1_8w	2505
3	14753	NBH_1_8w	2520
3	14728	NBH_1_8w	2535
3	14684	NBH_1_8w	2550
3	14700	NBH_1_8w	2565
3	14275	NBH_1_8w	2580
3	14789	NBH_1_8w	2595
3	14544	NBH_1_8w	2610
3	14669	NBH_1_8w	2625
3	14441	NBH_1_8w	2640
3	14679	NBH_1_8w	2655
3	14582	NBH_1_8w	2670
3	14772	NBH_1_8w	2685
3	14759	NBH_1_8w	2700
3	14563	NBH_1_8w	2715
3	14410	NBH_1_8w	2730
3	14688	NBH_1_8w	2745
3	14634	NBH_1_8w	2760
3	14391	NBH_1_8w	2775
3	14799	NBH_1_8w	2790
3	14647	NBH_1_8w	2805
3	14492	NBH_1_8w	2820
3	14667	NBH_1_8w	2835
3	14394	NBH_1_8w	2850
3	14783	NBH_1_8w	2865
3	14404	NBH_1_8w	2880
3	14700	NBH_1_8w	2895
3	14601	NBH_1_8w	2910
3	14447	NBH_1_8w	2925
3	14908	NBH_1_8w	2940
3	14696	NBH_1_8w	2955
3	14492	NBH_1_8w	2970
3	14832	NBH_1_8w	2985
3	14656	NBH_1_8w	3000
3	14651	NBH_1_8w	3015
3	14780	NBH_1_8w	3030
3	15034	NBH_1_8w	3045
3	15088	NBH_1_8w	3060
3	15211	NBH_1_8w	3075
3	15305	NBH_1_8w	3090
3	15384	NBH_1_8w	3105
3	14989	NBH_1_8w	3120
3	15182	NBH_1_8w	3135
3	15307	NBH_1_8w	3150
3	15361	NBH_1_8w	3165
3	15474	NBH_1_8w	3180
3	15443	NBH_1_8w	3195
3	15799	NBH_1_8w	3210
3	15704	NBH_1_8w	3225
3	15924	NBH_1_8w	3240
3	16234	NBH_1_8w	3255
3	16270	NBH_1_8w	3270
3	16835	NBH_1_8w	3285
3	16569	NBH_1_8w	3300
3	17108	NBH_1_8w	3315
3	17444	NBH_1_8w	3330
3	17353	NBH_1_8w	3345
3	17730	NBH_1_8w	3360
3	18392	NBH_1_8w	3375
3	18455	NBH_1_8w	3390
3	19038	NBH_1_8w	3405
3	19513	NBH_1_8w	3420
3	20025	NBH_1_8w	3435
3	20380	NBH_1_8w	3450
3	21323	NBH_1_8w	3465
3	21674	NBH_1_8w	3480
3	22890	NBH_1_8w	3495
3	23898	NBH_1_8w	3510
3	24983	NBH_1_8w	3525
3	25772	NBH_1_8w	3540
3	26866	NBH_1_8w	3555
3	28818	NBH_1_8w	3570
3	30002	NBH_1_8w	3585
3	31584	NBH_1_8w	3600
3	32899	NBH_1_8w	3615
3	35589	NBH_1_8w	3630
3	38239	NBH_1_8w	3645
3	40528	NBH_1_8w	3660
3	43081	NBH_1_8w	3675
3	47874	NBH_1_8w	3690
3	52648	NBH_1_8w	3705
3	61607	NBH_1_8w	3720
3	72424	NBH_1_8w	3735
3	81682	NBH_1_8w	3750
3	93471	NBH_1_8w	3765
3	98032	NBH_1_8w	3780
3	104237	NBH_1_8w	3795
3	109698	NBH_1_8w	3810
3	115010	NBH_1_8w	3825
3	116655	NBH_1_8w	3840
3	121861	NBH_1_8w	3855
3	121403	NBH_1_8w	3870
3	124692	NBH_1_8w	3885
3	123350	NBH_1_8w	3900
3	124586	NBH_1_8w	3915
3	127621	NBH_1_8w	3930
3	126564	NBH_1_8w	3945
3	127964	NBH_1_8w	3960
3	127384	NBH_1_8w	3975
3	124256	NBH_1_8w	3990
3	126975	NBH_1_8w	4005
3	126048	NBH_1_8w	4020
3	133141	NBH_1_8w	4035
3	133761	NBH_1_8w	4050
3	129836	NBH_1_8w	4065
3	130704	NBH_1_8w	4080
3	130444	NBH_1_8w	4095
3	135530	NBH_1_8w	4110
3	135814	NBH_1_8w	4125
3	132688	NBH_1_8w	4140
3	132833	NBH_1_8w	4155
3	136334	NBH_1_8w	4170
3	137619	NBH_1_8w	4185
3	132950	NBH_1_8w	4200
3	133312	NBH_1_8w	4215
3	133646	NBH_1_8w	4230
3	133986	NBH_1_8w	4245
3	137851	NBH_1_8w	4260
3	135409	NBH_1_8w	4275
3	131198	NBH_1_8w	4290
3	133534	NBH_1_8w	4305
3	138993	NBH_1_8w	4320
3	133925	NBH_1_8w	4335
3	136999	NBH_1_8w	4350
3	134359	NBH_1_8w	4365
3	138236	NBH_1_8w	4380
3	135898	NBH_1_8w	4395
3	132731	NBH_1_8w	4410
3	140214	NBH_1_8w	4425
3	138798	NBH_1_8w	4440
3	140818	NBH_1_8w	4455
3	140576	NBH_1_8w	4470
3	136632	NBH_1_8w	4485
3	138607	NBH_1_8w	4500
3	134792	NBH_1_8w	4515
3	133556	NBH_1_8w	4530
3	133770	NBH_1_8w	4545
3	139358	NBH_1_8w	4560
3	137518	NBH_1_8w	4575
3	141809	NBH_1_8w	4590
3	144187	NBH_1_8w	4605
3	143899	NBH_1_8w	4620
3	140037	NBH_1_8w	4635
3	142291	NBH_1_8w	4650
3	136765	NBH_1_8w	4665
3	142820	NBH_1_8w	4680
3	143581	NBH_1_8w	4695
3	141589	NBH_1_8w	4710
3	143421	NBH_1_8w	4725
3	143081	NBH_1_8w	4740
3	147212	NBH_1_8w	4755
3	143689	NBH_1_8w	4770
3	143699	NBH_1_8w	4785
3	146695	NBH_1_8w	4800
3	145094	NBH_1_8w	4815
3	144600	NBH_1_8w	4830
3	146591	NBH_1_8w	4845
3	143608	NBH_1_8w	4860
3	145616	NBH_1_8w	4875
3	142638	NBH_1_8w	4890
3	144230	NBH_1_8w	4905
3	146581	NBH_1_8w	4920
3	146483	NBH_1_8w	4935
3	143166	NBH_1_8w	4950
3	144419	NBH_1_8w	4965
3	144191	NBH_1_8w	4980
3	149396	NBH_1_8w	4995
3	141898	NBH_1_8w	5010
3	146604	NBH_1_8w	5025
3	143599	NBH_1_8w	5040
3	148040	NBH_1_8w	5055
3	139928	NBH_1_8w	5070
3	145138	NBH_1_8w	5085
3	148151	NBH_1_8w	5100
3	146265	NBH_1_8w	5115
3	146969	NBH_1_8w	5130
3	145510	NBH_1_8w	5145
3	149045	NBH_1_8w	5160
3	143014	NBH_1_8w	5175
3	146749	NBH_1_8w	5190
3	149885	NBH_1_8w	5205
3	146630	NBH_1_8w	5220
3	146527	NBH_1_8w	5235
3	142542	NBH_1_8w	5250
3	145327	NBH_1_8w	5265
3	149577	NBH_1_8w	5280
3	146077	NBH_1_8w	5295
3	141678	NBH_1_8w	5310
3	149080	NBH_1_8w	5325
3	146803	NBH_1_8w	5340
3	149614	NBH_1_8w	5355
3	150863	NBH_1_8w	5370
3	143658	NBH_1_8w	5385
3	150132	NBH_1_8w	5400
3	145731	NBH_1_8w	5415
3	148248	NBH_1_8w	5430
3	149748	NBH_1_8w	5445
3	149336	NBH_1_8w	5460
3	148560	NBH_1_8w	5475
3	147995	NBH_1_8w	5490
3	148698	NBH_1_8w	5505
3	148652	NBH_1_8w	5520
3	147367	NBH_1_8w	5535
3	153138	NBH_1_8w	5550
3	153299	NBH_1_8w	5565
3	149557	NBH_1_8w	5580
3	146710	NBH_1_8w	5595
3	152148	NBH_1_8w	5610
3	151823	NBH_1_8w	5625
3	152449	NBH_1_8w	5640
3	152834	NBH_1_8w	5655
3	152142	NBH_1_8w	5670
3	151008	NBH_1_8w	5685
3	152491	NBH_1_8w	5700
3	147023	NBH_1_8w	5715
3	152917	NBH_1_8w	5730
3	153996	NBH_1_8w	5745
3	148476	NBH_1_8w	5760
3	148194	NBH_1_8w	5775
3	151857	NBH_1_8w	5790
3	151397	NBH_1_8w	5805
3	152139	NBH_1_8w	5820
3	151654	NBH_1_8w	5835
3	148858	NBH_1_8w	5850
3	153249	NBH_1_8w	5865
3	154226	NBH_1_8w	5880
3	151902	NBH_1_8w	5895
3	145033	NBH_1_8w	5910
3	151142	NBH_1_8w	5925
3	154077	NBH_1_8w	5940
3	153144	NBH_1_8w	5955
3	154683	NBH_1_8w	5970
3	154754	NBH_1_8w	5985
4	16764	NBH_1_8w	0
4	16275	NBH_1_8w	15
4	16145	NBH_1_8w	30
4	16066	NBH_1_8w	45
4	15997	NBH_1_8w	60
4	15877	NBH_1_8w	75
4	15817	NBH_1_8w	90
4	15384	NBH_1_8w	105
4	15715	NBH_1_8w	120
4	15460	NBH_1_8w	135
4	15528	NBH_1_8w	150
4	15417	NBH_1_8w	165
4	15548	NBH_1_8w	180
4	15020	NBH_1_8w	195
4	15372	NBH_1_8w	210
4	15442	NBH_1_8w	225
4	15340	NBH_1_8w	240
4	15214	NBH_1_8w	255
4	15574	NBH_1_8w	270
4	15271	NBH_1_8w	285
4	15214	NBH_1_8w	300
4	15404	NBH_1_8w	315
4	15322	NBH_1_8w	330
4	15436	NBH_1_8w	345
4	14999	NBH_1_8w	360
4	15380	NBH_1_8w	375
4	15264	NBH_1_8w	390
4	15255	NBH_1_8w	405
4	14855	NBH_1_8w	420
4	15101	NBH_1_8w	435
4	14904	NBH_1_8w	450
4	15157	NBH_1_8w	465
4	15046	NBH_1_8w	480
4	14893	NBH_1_8w	495
4	15118	NBH_1_8w	510
4	15460	NBH_1_8w	525
4	15318	NBH_1_8w	540
4	14953	NBH_1_8w	555
4	15048	NBH_1_8w	570
4	15178	NBH_1_8w	585
4	15356	NBH_1_8w	600
4	14961	NBH_1_8w	615
4	15056	NBH_1_8w	630
4	15310	NBH_1_8w	645
4	15059	NBH_1_8w	660
4	15263	NBH_1_8w	675
4	14884	NBH_1_8w	690
4	14720	NBH_1_8w	705
4	15308	NBH_1_8w	720
4	15226	NBH_1_8w	735
4	15221	NBH_1_8w	750
4	15262	NBH_1_8w	765
4	14790	NBH_1_8w	780
4	15072	NBH_1_8w	795
4	14816	NBH_1_8w	810
4	14734	NBH_1_8w	825
4	14930	NBH_1_8w	840
4	15069	NBH_1_8w	855
4	15330	NBH_1_8w	870
4	15185	NBH_1_8w	885
4	15501	NBH_1_8w	900
4	15235	NBH_1_8w	915
4	14660	NBH_1_8w	930
4	14608	NBH_1_8w	945
4	14651	NBH_1_8w	960
4	15091	NBH_1_8w	975
4	15239	NBH_1_8w	990
4	15437	NBH_1_8w	1005
4	14937	NBH_1_8w	1020
4	15174	NBH_1_8w	1035
4	14817	NBH_1_8w	1050
4	15021	NBH_1_8w	1065
4	15083	NBH_1_8w	1080
4	15232	NBH_1_8w	1095
4	14991	NBH_1_8w	1110
4	14833	NBH_1_8w	1125
4	14592	NBH_1_8w	1140
4	14765	NBH_1_8w	1155
4	15187	NBH_1_8w	1170
4	14845	NBH_1_8w	1185
4	14868	NBH_1_8w	1200
4	14816	NBH_1_8w	1215
4	14919	NBH_1_8w	1230
4	15192	NBH_1_8w	1245
4	15138	NBH_1_8w	1260
4	14774	NBH_1_8w	1275
4	14884	NBH_1_8w	1290
4	14724	NBH_1_8w	1305
4	14884	NBH_1_8w	1320
4	15009	NBH_1_8w	1335
4	14804	NBH_1_8w	1350
4	14820	NBH_1_8w	1365
4	15015	NBH_1_8w	1380
4	14989	NBH_1_8w	1395
4	14915	NBH_1_8w	1410
4	14988	NBH_1_8w	1425
4	14981	NBH_1_8w	1440
4	14826	NBH_1_8w	1455
4	15005	NBH_1_8w	1470
4	15089	NBH_1_8w	1485
4	15228	NBH_1_8w	1500
4	15091	NBH_1_8w	1515
4	15050	NBH_1_8w	1530
4	14972	NBH_1_8w	1545
4	15064	NBH_1_8w	1560
4	14870	NBH_1_8w	1575
4	14985	NBH_1_8w	1590
4	14915	NBH_1_8w	1605
4	14869	NBH_1_8w	1620
4	14768	NBH_1_8w	1635
4	14849	NBH_1_8w	1650
4	14872	NBH_1_8w	1665
4	15094	NBH_1_8w	1680
4	14531	NBH_1_8w	1695
4	15261	NBH_1_8w	1710
4	14863	NBH_1_8w	1725
4	14848	NBH_1_8w	1740
4	14861	NBH_1_8w	1755
4	15084	NBH_1_8w	1770
4	14834	NBH_1_8w	1785
4	15207	NBH_1_8w	1800
4	14970	NBH_1_8w	1815
4	15035	NBH_1_8w	1830
4	14981	NBH_1_8w	1845
4	14770	NBH_1_8w	1860
4	15105	NBH_1_8w	1875
4	14863	NBH_1_8w	1890
4	15037	NBH_1_8w	1905
4	15004	NBH_1_8w	1920
4	15256	NBH_1_8w	1935
4	14978	NBH_1_8w	1950
4	14853	NBH_1_8w	1965
4	15077	NBH_1_8w	1980
4	15261	NBH_1_8w	1995
4	15017	NBH_1_8w	2010
4	14999	NBH_1_8w	2025
4	14908	NBH_1_8w	2040
4	15053	NBH_1_8w	2055
4	14804	NBH_1_8w	2070
4	14981	NBH_1_8w	2085
4	14917	NBH_1_8w	2100
4	14680	NBH_1_8w	2115
4	14959	NBH_1_8w	2130
4	15160	NBH_1_8w	2145
4	15063	NBH_1_8w	2160
4	14919	NBH_1_8w	2175
4	14840	NBH_1_8w	2190
4	14984	NBH_1_8w	2205
4	14966	NBH_1_8w	2220
4	14946	NBH_1_8w	2235
4	15075	NBH_1_8w	2250
4	14839	NBH_1_8w	2265
4	14912	NBH_1_8w	2280
4	15089	NBH_1_8w	2295
4	14684	NBH_1_8w	2310
4	14861	NBH_1_8w	2325
4	14891	NBH_1_8w	2340
4	15168	NBH_1_8w	2355
4	15118	NBH_1_8w	2370
4	14980	NBH_1_8w	2385
4	15099	NBH_1_8w	2400
4	15097	NBH_1_8w	2415
4	15262	NBH_1_8w	2430
4	14674	NBH_1_8w	2445
4	15078	NBH_1_8w	2460
4	14867	NBH_1_8w	2475
4	14897	NBH_1_8w	2490
4	15147	NBH_1_8w	2505
4	14869	NBH_1_8w	2520
4	15053	NBH_1_8w	2535
4	14938	NBH_1_8w	2550
4	14902	NBH_1_8w	2565
4	15180	NBH_1_8w	2580
4	15038	NBH_1_8w	2595
4	14846	NBH_1_8w	2610
4	14545	NBH_1_8w	2625
4	15368	NBH_1_8w	2640
4	15069	NBH_1_8w	2655
4	14750	NBH_1_8w	2670
4	14899	NBH_1_8w	2685
4	14799	NBH_1_8w	2700
4	14882	NBH_1_8w	2715
4	15020	NBH_1_8w	2730
4	14894	NBH_1_8w	2745
4	14766	NBH_1_8w	2760
4	15047	NBH_1_8w	2775
4	14644	NBH_1_8w	2790
4	14936	NBH_1_8w	2805
4	15046	NBH_1_8w	2820
4	14787	NBH_1_8w	2835
4	15056	NBH_1_8w	2850
4	14640	NBH_1_8w	2865
4	14894	NBH_1_8w	2880
4	15049	NBH_1_8w	2895
4	14876	NBH_1_8w	2910
4	14980	NBH_1_8w	2925
4	15045	NBH_1_8w	2940
4	14686	NBH_1_8w	2955
4	14824	NBH_1_8w	2970
4	14639	NBH_1_8w	2985
4	14808	NBH_1_8w	3000
4	15057	NBH_1_8w	3015
4	14923	NBH_1_8w	3030
4	15040	NBH_1_8w	3045
4	14943	NBH_1_8w	3060
4	14838	NBH_1_8w	3075
4	15352	NBH_1_8w	3090
4	14898	NBH_1_8w	3105
4	14910	NBH_1_8w	3120
4	14851	NBH_1_8w	3135
4	14969	NBH_1_8w	3150
4	14444	NBH_1_8w	3165
4	15235	NBH_1_8w	3180
4	14567	NBH_1_8w	3195
4	14606	NBH_1_8w	3210
4	14766	NBH_1_8w	3225
4	15107	NBH_1_8w	3240
4	14932	NBH_1_8w	3255
4	15127	NBH_1_8w	3270
4	15003	NBH_1_8w	3285
4	14851	NBH_1_8w	3300
4	14679	NBH_1_8w	3315
4	14995	NBH_1_8w	3330
4	14880	NBH_1_8w	3345
4	14604	NBH_1_8w	3360
4	14809	NBH_1_8w	3375
4	15031	NBH_1_8w	3390
4	14800	NBH_1_8w	3405
4	14865	NBH_1_8w	3420
4	14932	NBH_1_8w	3435
4	14797	NBH_1_8w	3450
4	15055	NBH_1_8w	3465
4	15062	NBH_1_8w	3480
4	15111	NBH_1_8w	3495
4	14980	NBH_1_8w	3510
4	14338	NBH_1_8w	3525
4	15005	NBH_1_8w	3540
4	15043	NBH_1_8w	3555
4	14807	NBH_1_8w	3570
4	14770	NBH_1_8w	3585
4	14878	NBH_1_8w	3600
4	15055	NBH_1_8w	3615
4	14985	NBH_1_8w	3630
4	14984	NBH_1_8w	3645
4	14779	NBH_1_8w	3660
4	14766	NBH_1_8w	3675
4	15076	NBH_1_8w	3690
4	14799	NBH_1_8w	3705
4	15008	NBH_1_8w	3720
4	14640	NBH_1_8w	3735
4	14969	NBH_1_8w	3750
4	15007	NBH_1_8w	3765
4	14458	NBH_1_8w	3780
4	14937	NBH_1_8w	3795
4	14865	NBH_1_8w	3810
4	14859	NBH_1_8w	3825
4	15088	NBH_1_8w	3840
4	14604	NBH_1_8w	3855
4	14327	NBH_1_8w	3870
4	14953	NBH_1_8w	3885
4	14623	NBH_1_8w	3900
4	14708	NBH_1_8w	3915
4	14734	NBH_1_8w	3930
4	15130	NBH_1_8w	3945
4	14735	NBH_1_8w	3960
4	14741	NBH_1_8w	3975
4	14956	NBH_1_8w	3990
4	15004	NBH_1_8w	4005
4	14942	NBH_1_8w	4020
4	14870	NBH_1_8w	4035
4	15021	NBH_1_8w	4050
4	14729	NBH_1_8w	4065
4	14667	NBH_1_8w	4080
4	14735	NBH_1_8w	4095
4	14861	NBH_1_8w	4110
4	14704	NBH_1_8w	4125
4	14675	NBH_1_8w	4140
4	14670	NBH_1_8w	4155
4	15004	NBH_1_8w	4170
4	14918	NBH_1_8w	4185
4	14860	NBH_1_8w	4200
4	15044	NBH_1_8w	4215
4	14895	NBH_1_8w	4230
4	14691	NBH_1_8w	4245
4	14565	NBH_1_8w	4260
4	14850	NBH_1_8w	4275
4	14672	NBH_1_8w	4290
4	15040	NBH_1_8w	4305
4	14595	NBH_1_8w	4320
4	14751	NBH_1_8w	4335
4	14904	NBH_1_8w	4350
4	15053	NBH_1_8w	4365
4	14836	NBH_1_8w	4380
4	14820	NBH_1_8w	4395
4	14818	NBH_1_8w	4410
4	15125	NBH_1_8w	4425
4	14729	NBH_1_8w	4440
4	15130	NBH_1_8w	4455
4	14833	NBH_1_8w	4470
4	14737	NBH_1_8w	4485
4	14575	NBH_1_8w	4500
4	14738	NBH_1_8w	4515
4	14761	NBH_1_8w	4530
4	14698	NBH_1_8w	4545
4	14769	NBH_1_8w	4560
4	14600	NBH_1_8w	4575
4	14896	NBH_1_8w	4590
4	15088	NBH_1_8w	4605
4	14821	NBH_1_8w	4620
4	14968	NBH_1_8w	4635
4	14932	NBH_1_8w	4650
4	15221	NBH_1_8w	4665
4	15091	NBH_1_8w	4680
4	14857	NBH_1_8w	4695
4	14935	NBH_1_8w	4710
4	14746	NBH_1_8w	4725
4	14918	NBH_1_8w	4740
4	15024	NBH_1_8w	4755
4	15130	NBH_1_8w	4770
4	14713	NBH_1_8w	4785
4	14712	NBH_1_8w	4800
4	15002	NBH_1_8w	4815
4	15231	NBH_1_8w	4830
4	15487	NBH_1_8w	4845
4	14913	NBH_1_8w	4860
4	14987	NBH_1_8w	4875
4	14996	NBH_1_8w	4890
4	15161	NBH_1_8w	4905
4	14711	NBH_1_8w	4920
4	15289	NBH_1_8w	4935
4	15243	NBH_1_8w	4950
4	15010	NBH_1_8w	4965
4	14889	NBH_1_8w	4980
4	15185	NBH_1_8w	4995
4	15217	NBH_1_8w	5010
4	15130	NBH_1_8w	5025
4	14961	NBH_1_8w	5040
4	15206	NBH_1_8w	5055
4	14928	NBH_1_8w	5070
4	15156	NBH_1_8w	5085
4	14821	NBH_1_8w	5100
4	14938	NBH_1_8w	5115
4	14999	NBH_1_8w	5130
4	15126	NBH_1_8w	5145
4	14881	NBH_1_8w	5160
4	15023	NBH_1_8w	5175
4	14970	NBH_1_8w	5190
4	15119	NBH_1_8w	5205
4	14975	NBH_1_8w	5220
4	15111	NBH_1_8w	5235
4	14653	NBH_1_8w	5250
4	14946	NBH_1_8w	5265
4	14928	NBH_1_8w	5280
4	15195	NBH_1_8w	5295
4	15038	NBH_1_8w	5310
4	15089	NBH_1_8w	5325
4	15045	NBH_1_8w	5340
4	14993	NBH_1_8w	5355
4	14970	NBH_1_8w	5370
4	14800	NBH_1_8w	5385
4	14935	NBH_1_8w	5400
4	14998	NBH_1_8w	5415
4	15055	NBH_1_8w	5430
4	14958	NBH_1_8w	5445
4	15024	NBH_1_8w	5460
4	14540	NBH_1_8w	5475
4	15034	NBH_1_8w	5490
4	14738	NBH_1_8w	5505
4	14549	NBH_1_8w	5520
4	14793	NBH_1_8w	5535
4	14857	NBH_1_8w	5550
4	14890	NBH_1_8w	5565
4	15062	NBH_1_8w	5580
4	14767	NBH_1_8w	5595
4	14500	NBH_1_8w	5610
4	14991	NBH_1_8w	5625
4	15035	NBH_1_8w	5640
4	15239	NBH_1_8w	5655
4	14918	NBH_1_8w	5670
4	14915	NBH_1_8w	5685
4	14816	NBH_1_8w	5700
4	14874	NBH_1_8w	5715
4	15171	NBH_1_8w	5730
4	14741	NBH_1_8w	5745
4	14983	NBH_1_8w	5760
4	15064	NBH_1_8w	5775
4	14852	NBH_1_8w	5790
4	14919	NBH_1_8w	5805
4	15054	NBH_1_8w	5820
4	14803	NBH_1_8w	5835
4	15178	NBH_1_8w	5850
4	14926	NBH_1_8w	5865
4	14787	NBH_1_8w	5880
4	14730	NBH_1_8w	5895
4	14739	NBH_1_8w	5910
4	14857	NBH_1_8w	5925
4	15122	NBH_1_8w	5940
4	14922	NBH_1_8w	5955
4	14887	NBH_1_8w	5970
4	14884	NBH_1_8w	5985
1	16769	NBH_2_8w	0
1	15614	NBH_2_8w	15
1	15739	NBH_2_8w	30
1	15294	NBH_2_8w	45
1	14930	NBH_2_8w	60
1	15228	NBH_2_8w	75
1	15473	NBH_2_8w	90
1	15295	NBH_2_8w	105
1	14902	NBH_2_8w	120
1	15325	NBH_2_8w	135
1	14875	NBH_2_8w	150
1	15056	NBH_2_8w	165
1	14912	NBH_2_8w	180
1	14969	NBH_2_8w	195
1	14980	NBH_2_8w	210
1	15165	NBH_2_8w	225
1	15070	NBH_2_8w	240
1	15343	NBH_2_8w	255
1	14576	NBH_2_8w	270
1	15062	NBH_2_8w	285
1	15036	NBH_2_8w	300
1	15143	NBH_2_8w	315
1	15044	NBH_2_8w	330
1	15119	NBH_2_8w	345
1	15154	NBH_2_8w	360
1	14898	NBH_2_8w	375
1	14943	NBH_2_8w	390
1	15043	NBH_2_8w	405
1	15058	NBH_2_8w	420
1	15308	NBH_2_8w	435
1	14980	NBH_2_8w	450
1	14616	NBH_2_8w	465
1	15066	NBH_2_8w	480
1	14956	NBH_2_8w	495
1	14960	NBH_2_8w	510
1	14799	NBH_2_8w	525
1	14985	NBH_2_8w	540
1	14876	NBH_2_8w	555
1	14746	NBH_2_8w	570
1	15090	NBH_2_8w	585
1	15062	NBH_2_8w	600
1	14901	NBH_2_8w	615
1	14849	NBH_2_8w	630
1	14839	NBH_2_8w	645
1	14966	NBH_2_8w	660
1	14910	NBH_2_8w	675
1	14885	NBH_2_8w	690
1	14847	NBH_2_8w	705
1	15001	NBH_2_8w	720
1	14669	NBH_2_8w	735
1	14759	NBH_2_8w	750
1	14811	NBH_2_8w	765
1	15049	NBH_2_8w	780
1	15111	NBH_2_8w	795
1	14903	NBH_2_8w	810
1	15107	NBH_2_8w	825
1	14705	NBH_2_8w	840
1	14814	NBH_2_8w	855
1	15017	NBH_2_8w	870
1	14854	NBH_2_8w	885
1	14715	NBH_2_8w	900
1	14710	NBH_2_8w	915
1	14552	NBH_2_8w	930
1	14502	NBH_2_8w	945
1	14930	NBH_2_8w	960
1	14562	NBH_2_8w	975
1	14796	NBH_2_8w	990
1	15098	NBH_2_8w	1005
1	14969	NBH_2_8w	1020
1	14750	NBH_2_8w	1035
1	14787	NBH_2_8w	1050
1	14788	NBH_2_8w	1065
1	14545	NBH_2_8w	1080
1	14920	NBH_2_8w	1095
1	14810	NBH_2_8w	1110
1	15108	NBH_2_8w	1125
1	15106	NBH_2_8w	1140
1	14534	NBH_2_8w	1155
1	14584	NBH_2_8w	1170
1	14612	NBH_2_8w	1185
1	14628	NBH_2_8w	1200
1	15139	NBH_2_8w	1215
1	14903	NBH_2_8w	1230
1	14790	NBH_2_8w	1245
1	14903	NBH_2_8w	1260
1	14998	NBH_2_8w	1275
1	14352	NBH_2_8w	1290
1	14929	NBH_2_8w	1305
1	14790	NBH_2_8w	1320
1	14979	NBH_2_8w	1335
1	14902	NBH_2_8w	1350
1	14669	NBH_2_8w	1365
1	15043	NBH_2_8w	1380
1	14898	NBH_2_8w	1395
1	14871	NBH_2_8w	1410
1	14924	NBH_2_8w	1425
1	14867	NBH_2_8w	1440
1	14798	NBH_2_8w	1455
1	14790	NBH_2_8w	1470
1	15120	NBH_2_8w	1485
1	15048	NBH_2_8w	1500
1	14716	NBH_2_8w	1515
1	14614	NBH_2_8w	1530
1	14897	NBH_2_8w	1545
1	15039	NBH_2_8w	1560
1	14724	NBH_2_8w	1575
1	14712	NBH_2_8w	1590
1	14981	NBH_2_8w	1605
1	14859	NBH_2_8w	1620
1	14755	NBH_2_8w	1635
1	14935	NBH_2_8w	1650
1	14885	NBH_2_8w	1665
1	14788	NBH_2_8w	1680
1	14747	NBH_2_8w	1695
1	14574	NBH_2_8w	1710
1	14986	NBH_2_8w	1725
1	14717	NBH_2_8w	1740
1	14757	NBH_2_8w	1755
1	14956	NBH_2_8w	1770
1	14838	NBH_2_8w	1785
1	15120	NBH_2_8w	1800
1	14827	NBH_2_8w	1815
1	14684	NBH_2_8w	1830
1	14985	NBH_2_8w	1845
1	14368	NBH_2_8w	1860
1	14821	NBH_2_8w	1875
1	14750	NBH_2_8w	1890
1	14607	NBH_2_8w	1905
1	14796	NBH_2_8w	1920
1	15033	NBH_2_8w	1935
1	15087	NBH_2_8w	1950
1	14941	NBH_2_8w	1965
1	15097	NBH_2_8w	1980
1	14673	NBH_2_8w	1995
1	14956	NBH_2_8w	2010
1	14944	NBH_2_8w	2025
1	14772	NBH_2_8w	2040
1	15176	NBH_2_8w	2055
1	14872	NBH_2_8w	2070
1	14944	NBH_2_8w	2085
1	14809	NBH_2_8w	2100
1	14897	NBH_2_8w	2115
1	15029	NBH_2_8w	2130
1	15088	NBH_2_8w	2145
1	15061	NBH_2_8w	2160
1	14971	NBH_2_8w	2175
1	14930	NBH_2_8w	2190
1	14811	NBH_2_8w	2205
1	14846	NBH_2_8w	2220
1	14875	NBH_2_8w	2235
1	15014	NBH_2_8w	2250
1	15240	NBH_2_8w	2265
1	14633	NBH_2_8w	2280
1	14916	NBH_2_8w	2295
1	14827	NBH_2_8w	2310
1	15131	NBH_2_8w	2325
1	15006	NBH_2_8w	2340
1	14865	NBH_2_8w	2355
1	14721	NBH_2_8w	2370
1	14717	NBH_2_8w	2385
1	15115	NBH_2_8w	2400
1	14860	NBH_2_8w	2415
1	14851	NBH_2_8w	2430
1	14809	NBH_2_8w	2445
1	14390	NBH_2_8w	2460
1	14871	NBH_2_8w	2475
1	14572	NBH_2_8w	2490
1	14776	NBH_2_8w	2505
1	14983	NBH_2_8w	2520
1	14839	NBH_2_8w	2535
1	14975	NBH_2_8w	2550
1	14698	NBH_2_8w	2565
1	14799	NBH_2_8w	2580
1	14756	NBH_2_8w	2595
1	14574	NBH_2_8w	2610
1	14804	NBH_2_8w	2625
1	14765	NBH_2_8w	2640
1	14504	NBH_2_8w	2655
1	14723	NBH_2_8w	2670
1	14669	NBH_2_8w	2685
1	14654	NBH_2_8w	2700
1	14613	NBH_2_8w	2715
1	14514	NBH_2_8w	2730
1	15068	NBH_2_8w	2745
1	14903	NBH_2_8w	2760
1	15001	NBH_2_8w	2775
1	14632	NBH_2_8w	2790
1	14926	NBH_2_8w	2805
1	14878	NBH_2_8w	2820
1	14809	NBH_2_8w	2835
1	14957	NBH_2_8w	2850
1	14726	NBH_2_8w	2865
1	14641	NBH_2_8w	2880
1	14963	NBH_2_8w	2895
1	14815	NBH_2_8w	2910
1	14896	NBH_2_8w	2925
1	14734	NBH_2_8w	2940
1	14528	NBH_2_8w	2955
1	14731	NBH_2_8w	2970
1	14881	NBH_2_8w	2985
1	14453	NBH_2_8w	3000
1	14844	NBH_2_8w	3015
1	14762	NBH_2_8w	3030
1	14650	NBH_2_8w	3045
1	14738	NBH_2_8w	3060
1	14306	NBH_2_8w	3075
1	14718	NBH_2_8w	3090
1	14730	NBH_2_8w	3105
1	14768	NBH_2_8w	3120
1	14619	NBH_2_8w	3135
1	14559	NBH_2_8w	3150
1	14578	NBH_2_8w	3165
1	14593	NBH_2_8w	3180
1	15108	NBH_2_8w	3195
1	14829	NBH_2_8w	3210
1	14874	NBH_2_8w	3225
1	15005	NBH_2_8w	3240
1	14623	NBH_2_8w	3255
1	14771	NBH_2_8w	3270
1	14941	NBH_2_8w	3285
1	14750	NBH_2_8w	3300
1	14700	NBH_2_8w	3315
1	14626	NBH_2_8w	3330
1	14965	NBH_2_8w	3345
1	14605	NBH_2_8w	3360
1	14816	NBH_2_8w	3375
1	14530	NBH_2_8w	3390
1	14745	NBH_2_8w	3405
1	14558	NBH_2_8w	3420
1	14901	NBH_2_8w	3435
1	14584	NBH_2_8w	3450
1	14918	NBH_2_8w	3465
1	14702	NBH_2_8w	3480
1	14595	NBH_2_8w	3495
1	14688	NBH_2_8w	3510
1	14936	NBH_2_8w	3525
1	14632	NBH_2_8w	3540
1	14807	NBH_2_8w	3555
1	14837	NBH_2_8w	3570
1	14873	NBH_2_8w	3585
1	14848	NBH_2_8w	3600
1	14662	NBH_2_8w	3615
1	14766	NBH_2_8w	3630
1	14683	NBH_2_8w	3645
1	14554	NBH_2_8w	3660
1	14667	NBH_2_8w	3675
1	14883	NBH_2_8w	3690
1	14784	NBH_2_8w	3705
1	14781	NBH_2_8w	3720
1	14608	NBH_2_8w	3735
1	14913	NBH_2_8w	3750
1	14764	NBH_2_8w	3765
1	14574	NBH_2_8w	3780
1	14895	NBH_2_8w	3795
1	14740	NBH_2_8w	3810
1	14944	NBH_2_8w	3825
1	14571	NBH_2_8w	3840
1	14947	NBH_2_8w	3855
1	14593	NBH_2_8w	3870
1	14551	NBH_2_8w	3885
1	14950	NBH_2_8w	3900
1	14680	NBH_2_8w	3915
1	14678	NBH_2_8w	3930
1	14928	NBH_2_8w	3945
1	14393	NBH_2_8w	3960
1	14687	NBH_2_8w	3975
1	14601	NBH_2_8w	3990
1	14806	NBH_2_8w	4005
1	15051	NBH_2_8w	4020
1	14985	NBH_2_8w	4035
1	14678	NBH_2_8w	4050
1	14744	NBH_2_8w	4065
1	14654	NBH_2_8w	4080
1	14547	NBH_2_8w	4095
1	14684	NBH_2_8w	4110
1	14749	NBH_2_8w	4125
1	14824	NBH_2_8w	4140
1	14474	NBH_2_8w	4155
1	14739	NBH_2_8w	4170
1	14957	NBH_2_8w	4185
1	14452	NBH_2_8w	4200
1	14746	NBH_2_8w	4215
1	15355	NBH_2_8w	4230
1	15008	NBH_2_8w	4245
1	14953	NBH_2_8w	4260
1	14593	NBH_2_8w	4275
1	14712	NBH_2_8w	4290
1	14603	NBH_2_8w	4305
1	14839	NBH_2_8w	4320
1	14914	NBH_2_8w	4335
1	14424	NBH_2_8w	4350
1	15004	NBH_2_8w	4365
1	14744	NBH_2_8w	4380
1	14574	NBH_2_8w	4395
1	14680	NBH_2_8w	4410
1	14936	NBH_2_8w	4425
1	14691	NBH_2_8w	4440
1	14599	NBH_2_8w	4455
1	15012	NBH_2_8w	4470
1	15026	NBH_2_8w	4485
1	14846	NBH_2_8w	4500
1	14950	NBH_2_8w	4515
1	14905	NBH_2_8w	4530
1	14722	NBH_2_8w	4545
1	14897	NBH_2_8w	4560
1	15068	NBH_2_8w	4575
1	14861	NBH_2_8w	4590
1	14635	NBH_2_8w	4605
1	14622	NBH_2_8w	4620
1	15053	NBH_2_8w	4635
1	14579	NBH_2_8w	4650
1	14763	NBH_2_8w	4665
1	14618	NBH_2_8w	4680
1	14701	NBH_2_8w	4695
1	14951	NBH_2_8w	4710
1	14885	NBH_2_8w	4725
1	14923	NBH_2_8w	4740
1	15144	NBH_2_8w	4755
1	14765	NBH_2_8w	4770
1	14896	NBH_2_8w	4785
1	14704	NBH_2_8w	4800
1	15110	NBH_2_8w	4815
1	14937	NBH_2_8w	4830
1	14949	NBH_2_8w	4845
1	14765	NBH_2_8w	4860
1	15074	NBH_2_8w	4875
1	14918	NBH_2_8w	4890
1	14696	NBH_2_8w	4905
1	15280	NBH_2_8w	4920
1	14635	NBH_2_8w	4935
1	14971	NBH_2_8w	4950
1	14967	NBH_2_8w	4965
1	14883	NBH_2_8w	4980
1	14932	NBH_2_8w	4995
1	14721	NBH_2_8w	5010
1	14972	NBH_2_8w	5025
1	15072	NBH_2_8w	5040
1	14900	NBH_2_8w	5055
1	14471	NBH_2_8w	5070
1	14796	NBH_2_8w	5085
1	14737	NBH_2_8w	5100
1	14453	NBH_2_8w	5115
1	14661	NBH_2_8w	5130
1	14806	NBH_2_8w	5145
1	14757	NBH_2_8w	5160
1	14736	NBH_2_8w	5175
1	14633	NBH_2_8w	5190
1	14883	NBH_2_8w	5205
1	14848	NBH_2_8w	5220
1	14958	NBH_2_8w	5235
1	14957	NBH_2_8w	5250
1	15096	NBH_2_8w	5265
1	15009	NBH_2_8w	5280
1	15294	NBH_2_8w	5295
1	14614	NBH_2_8w	5310
1	14610	NBH_2_8w	5325
1	14533	NBH_2_8w	5340
1	14837	NBH_2_8w	5355
1	14897	NBH_2_8w	5370
1	14900	NBH_2_8w	5385
1	14943	NBH_2_8w	5400
1	14686	NBH_2_8w	5415
1	14904	NBH_2_8w	5430
1	14849	NBH_2_8w	5445
1	14788	NBH_2_8w	5460
1	15046	NBH_2_8w	5475
1	14859	NBH_2_8w	5490
1	14640	NBH_2_8w	5505
1	14717	NBH_2_8w	5520
1	14884	NBH_2_8w	5535
1	14700	NBH_2_8w	5550
1	15066	NBH_2_8w	5565
1	14938	NBH_2_8w	5580
1	15043	NBH_2_8w	5595
1	15105	NBH_2_8w	5610
1	14922	NBH_2_8w	5625
1	15059	NBH_2_8w	5640
1	14994	NBH_2_8w	5655
1	14584	NBH_2_8w	5670
1	15058	NBH_2_8w	5685
1	15312	NBH_2_8w	5700
1	15092	NBH_2_8w	5715
1	14810	NBH_2_8w	5730
1	14972	NBH_2_8w	5745
1	14969	NBH_2_8w	5760
1	14912	NBH_2_8w	5775
1	15020	NBH_2_8w	5790
1	15026	NBH_2_8w	5805
1	14827	NBH_2_8w	5820
1	15054	NBH_2_8w	5835
1	15066	NBH_2_8w	5850
1	14669	NBH_2_8w	5865
1	14866	NBH_2_8w	5880
1	14685	NBH_2_8w	5895
1	15020	NBH_2_8w	5910
1	15013	NBH_2_8w	5925
1	14763	NBH_2_8w	5940
1	14900	NBH_2_8w	5955
1	14884	NBH_2_8w	5970
[truncated: 26,401 more rows]

## Sheet: Suppl_Figure_4A
Replicate	Sample_name	Signal	Time
1	NBH_1_8wpi	18889	0
1	NBH_1_8wpi	18299	15
1	NBH_1_8wpi	17740	31
1	NBH_1_8wpi	17322	46
1	NBH_1_8wpi	17213	61
1	NBH_1_8wpi	16916	77
1	NBH_1_8wpi	17240	92
1	NBH_1_8wpi	17166	107
1	NBH_1_8wpi	16983	123
1	NBH_1_8wpi	16792	138
1	NBH_1_8wpi	16977	153
1	NBH_1_8wpi	16771	169
1	NBH_1_8wpi	16694	184
1	NBH_1_8wpi	16843	199
1	NBH_1_8wpi	17049	215
1	NBH_1_8wpi	16755	230
1	NBH_1_8wpi	16671	245
1	NBH_1_8wpi	16732	261
1	NBH_1_8wpi	16251	276
1	NBH_1_8wpi	16441	291
1	NBH_1_8wpi	16673	307
1	NBH_1_8wpi	16525	322
1	NBH_1_8wpi	16611	338
1	NBH_1_8wpi	16399	353
1	NBH_1_8wpi	16346	368
1	NBH_1_8wpi	16652	384
1	NBH_1_8wpi	16851	399
1	NBH_1_8wpi	16587	414
1	NBH_1_8wpi	16469	430
1	NBH_1_8wpi	16422	445
1	NBH_1_8wpi	16261	460
1	NBH_1_8wpi	16454	476
1	NBH_1_8wpi	16695	491
1	NBH_1_8wpi	16428	506
1	NBH_1_8wpi	16273	522
1	NBH_1_8wpi	16312	537
1	NBH_1_8wpi	16112	552
1	NBH_1_8wpi	16445	568
1	NBH_1_8wpi	16407	583
1	NBH_1_8wpi	16255	598
1	NBH_1_8wpi	16859	614
1	NBH_1_8wpi	16254	629
1	NBH_1_8wpi	16342	644
1	NBH_1_8wpi	16112	660
1	NBH_1_8wpi	16624	675
1	NBH_1_8wpi	16091	690
1	NBH_1_8wpi	16291	706
1	NBH_1_8wpi	16471	721
1	NBH_1_8wpi	16350	736
1	NBH_1_8wpi	16447	752
1	NBH_1_8wpi	16650	767
1	NBH_1_8wpi	16216	783
1	NBH_1_8wpi	16419	798
1	NBH_1_8wpi	16248	813
1	NBH_1_8wpi	16486	829
1	NBH_1_8wpi	16083	844
1	NBH_1_8wpi	16155	859
1	NBH_1_8wpi	16251	874
1	NBH_1_8wpi	15916	890
1	NBH_1_8wpi	16592	905
1	NBH_1_8wpi	16370	921
1	NBH_1_8wpi	15921	936
1	NBH_1_8wpi	16138	951
1	NBH_1_8wpi	15979	967
1	NBH_1_8wpi	15998	982
1	NBH_1_8wpi	15876	997
1	NBH_1_8wpi	16241	1013
1	NBH_1_8wpi	16268	1028
1	NBH_1_8wpi	16563	1043
1	NBH_1_8wpi	16627	1059
1	NBH_1_8wpi	16483	1074
1	NBH_1_8wpi	16269	1089
1	NBH_1_8wpi	16375	1105
1	NBH_1_8wpi	15819	1120
1	NBH_1_8wpi	15995	1135
1	NBH_1_8wpi	16283	1151
1	NBH_1_8wpi	16100	1166
1	NBH_1_8wpi	15919	1181
1	NBH_1_8wpi	16372	1197
1	NBH_1_8wpi	16280	1212
1	NBH_1_8wpi	16043	1227
1	NBH_1_8wpi	15602	1243
1	NBH_1_8wpi	16380	1258
1	NBH_1_8wpi	15937	1273
1	NBH_1_8wpi	15952	1289
1	NBH_1_8wpi	16225	1304
1	NBH_1_8wpi	16169	1319
1	NBH_1_8wpi	16150	1335
1	NBH_1_8wpi	15936	1350
1	NBH_1_8wpi	15907	1365
1	NBH_1_8wpi	16088	1381
1	NBH_1_8wpi	15955	1396
1	NBH_1_8wpi	15920	1411
1	NBH_1_8wpi	15670	1427
1	NBH_1_8wpi	16033	1442
1	NBH_1_8wpi	16041	1457
1	NBH_1_8wpi	16049	1473
1	NBH_1_8wpi	16169	1488
1	NBH_1_8wpi	15930	1503
1	NBH_1_8wpi	16000	1519
1	NBH_1_8wpi	16104	1534
1	NBH_1_8wpi	15943	1549
1	NBH_1_8wpi	16147	1565
1	NBH_1_8wpi	16126	1580
1	NBH_1_8wpi	15894	1595
1	NBH_1_8wpi	15703	1611
1	NBH_1_8wpi	16283	1626
1	NBH_1_8wpi	15672	1641
1	NBH_1_8wpi	16218	1657
1	NBH_1_8wpi	15910	1672
1	NBH_1_8wpi	16273	1687
1	NBH_1_8wpi	15802	1703
1	NBH_1_8wpi	16008	1718
1	NBH_1_8wpi	15994	1733
1	NBH_1_8wpi	15934	1749
1	NBH_1_8wpi	15708	1764
1	NBH_1_8wpi	15815	1779
1	NBH_1_8wpi	16014	1795
1	NBH_1_8wpi	15870	1810
1	NBH_1_8wpi	16089	1825
1	NBH_1_8wpi	15826	1841
1	NBH_1_8wpi	15918	1856
1	NBH_1_8wpi	15983	1871
1	NBH_1_8wpi	15911	1887
1	NBH_1_8wpi	16086	1902
1	NBH_1_8wpi	15836	1918
1	NBH_1_8wpi	16497	1933
1	NBH_1_8wpi	15823	1948
1	NBH_1_8wpi	15772	1964
1	NBH_1_8wpi	16141	1979
1	NBH_1_8wpi	15612	1994
1	NBH_1_8wpi	15856	2010
1	NBH_1_8wpi	15513	2025
1	NBH_1_8wpi	16018	2040
1	NBH_1_8wpi	16163	2056
1	NBH_1_8wpi	15725	2071
1	NBH_1_8wpi	16086	2086
1	NBH_1_8wpi	15897	2101
1	NBH_1_8wpi	16018	2117
1	NBH_1_8wpi	15826	2132
1	NBH_1_8wpi	16042	2147
1	NBH_1_8wpi	15893	2163
1	NBH_1_8wpi	16019	2178
1	NBH_1_8wpi	15889	2193
1	NBH_1_8wpi	16025	2209
1	NBH_1_8wpi	16069	2224
1	NBH_1_8wpi	15906	2239
1	NBH_1_8wpi	15709	2255
1	NBH_1_8wpi	15839	2270
1	NBH_1_8wpi	15710	2285
1	NBH_1_8wpi	15908	2301
1	NBH_1_8wpi	16031	2316
1	NBH_1_8wpi	16140	2331
1	NBH_1_8wpi	15755	2346
1	NBH_1_8wpi	15870	2362
1	NBH_1_8wpi	15619	2377
1	NBH_1_8wpi	15878	2392
1	NBH_1_8wpi	15955	2408
1	NBH_1_8wpi	15673	2423
1	NBH_1_8wpi	15622	2438
1	NBH_1_8wpi	15538	2454
1	NBH_1_8wpi	15739	2469
1	NBH_1_8wpi	15936	2484
1	NBH_1_8wpi	16214	2499
1	NBH_1_8wpi	15829	2515
1	NBH_1_8wpi	15889	2530
1	NBH_1_8wpi	15748	2545
1	NBH_1_8wpi	15993	2561
1	NBH_1_8wpi	15887	2576
1	NBH_1_8wpi	15708	2591
1	NBH_1_8wpi	16136	2607
1	NBH_1_8wpi	15670	2622
1	NBH_1_8wpi	15917	2637
1	NBH_1_8wpi	16038	2652
1	NBH_1_8wpi	15969	2668
1	NBH_1_8wpi	16033	2683
1	NBH_1_8wpi	15957	2698
1	NBH_1_8wpi	16076	2714
1	NBH_1_8wpi	15819	2729
1	NBH_1_8wpi	15764	2744
1	NBH_1_8wpi	15623	2760
1	NBH_1_8wpi	16125	2775
1	NBH_1_8wpi	15640	2790
1	NBH_1_8wpi	15820	2806
1	NBH_1_8wpi	15956	2821
1	NBH_1_8wpi	15557	2836
1	NBH_1_8wpi	15821	2852
1	NBH_1_8wpi	15889	2867
1	NBH_1_8wpi	15666	2882
1	NBH_1_8wpi	15603	2898
1	NBH_1_8wpi	15857	2913
1	NBH_1_8wpi	15561	2928
1	NBH_1_8wpi	15780	2944
1	NBH_1_8wpi	15892	2959
1	NBH_1_8wpi	15614	2974
1	NBH_1_8wpi	15642	2990
1	NBH_1_8wpi	15634	3005
1	NBH_1_8wpi	15620	3020
1	NBH_1_8wpi	15874	3036
1	NBH_1_8wpi	16002	3051
1	NBH_1_8wpi	15906	3066
1	NBH_1_8wpi	15729	3082
1	NBH_1_8wpi	16049	3097
1	NBH_1_8wpi	15737	3112
1	NBH_1_8wpi	15694	3128
1	NBH_1_8wpi	15954	3143
1	NBH_1_8wpi	15934	3158
1	NBH_1_8wpi	15647	3173
1	NBH_1_8wpi	15653	3189
1	NBH_1_8wpi	15632	3204
1	NBH_1_8wpi	15741	3219
1	NBH_1_8wpi	15765	3235
1	NBH_1_8wpi	15553	3250
1	NBH_1_8wpi	15995	3265
1	NBH_1_8wpi	15909	3281
1	NBH_1_8wpi	15646	3296
1	NBH_1_8wpi	15628	3312
1	NBH_1_8wpi	15882	3327
1	NBH_1_8wpi	15778	3342
1	NBH_1_8wpi	15867	3357
1	NBH_1_8wpi	16120	3373
1	NBH_1_8wpi	15675	3388
1	NBH_1_8wpi	16008	3404
1	NBH_1_8wpi	15976	3419
1	NBH_1_8wpi	15718	3434
1	NBH_1_8wpi	15907	3449
1	NBH_1_8wpi	15655	3465
1	NBH_1_8wpi	15820	3480
1	NBH_1_8wpi	15742	3496
1	NBH_1_8wpi	15794	3511
1	NBH_1_8wpi	16000	3526
1	NBH_1_8wpi	15757	3542
1	NBH_1_8wpi	16249	3557
1	NBH_1_8wpi	15987	3572
1	NBH_1_8wpi	15642	3588
1	NBH_1_8wpi	15817	3603
1	NBH_1_8wpi	15948	3618
1	NBH_1_8wpi	16016	3634
1	NBH_1_8wpi	16054	3649
1	NBH_1_8wpi	15707	3664
1	NBH_1_8wpi	15924	3680
1	NBH_1_8wpi	15912	3695
1	NBH_1_8wpi	15768	3710
1	NBH_1_8wpi	15808	3726
1	NBH_1_8wpi	16122	3741
1	NBH_1_8wpi	15851	3756
1	NBH_1_8wpi	16021	3772
1	NBH_1_8wpi	15968	3787
1	NBH_1_8wpi	15673	3802
1	NBH_1_8wpi	15781	3818
1	NBH_1_8wpi	15720	3833
1	NBH_1_8wpi	16061	3848
1	NBH_1_8wpi	16190	3864
1	NBH_1_8wpi	16078	3879
1	NBH_1_8wpi	15707	3894
1	NBH_1_8wpi	15868	3910
1	NBH_1_8wpi	16129	3925
1	NBH_1_8wpi	15995	3940
1	NBH_1_8wpi	15720	3956
1	NBH_1_8wpi	16083	3971
1	NBH_1_8wpi	15795	3986
1	NBH_1_8wpi	15728	4002
1	NBH_1_8wpi	15692	4017
1	NBH_1_8wpi	15671	4032
1	NBH_1_8wpi	15843	4048
1	NBH_1_8wpi	15867	4063
1	NBH_1_8wpi	16020	4079
1	NBH_1_8wpi	15774	4094
1	NBH_1_8wpi	16015	4109
1	NBH_1_8wpi	15613	4124
1	NBH_1_8wpi	15942	4140
1	NBH_1_8wpi	15965	4155
1	NBH_1_8wpi	15910	4170
1	NBH_1_8wpi	15667	4186
1	NBH_1_8wpi	15728	4201
1	NBH_1_8wpi	15960	4217
1	NBH_1_8wpi	15729	4232
1	NBH_1_8wpi	16223	4247
1	NBH_1_8wpi	15760	4262
1	NBH_1_8wpi	15547	4278
1	NBH_1_8wpi	15838	4293
1	NBH_1_8wpi	15812	4308
1	NBH_1_8wpi	16073	4324
1	NBH_1_8wpi	16023	4339
1	NBH_1_8wpi	16022	4354
1	NBH_1_8wpi	15507	4370
1	NBH_1_8wpi	15706	4385
1	NBH_1_8wpi	15593	4400
1	NBH_1_8wpi	15828	4416
1	NBH_1_8wpi	15639	4431
1	NBH_1_8wpi	15607	4446
1	NBH_1_8wpi	15972	4462
1	NBH_1_8wpi	15776	4477
1	NBH_1_8wpi	15686	4492
1	NBH_1_8wpi	15823	4507
1	NBH_1_8wpi	15746	4523
1	NBH_1_8wpi	15684	4538
1	NBH_1_8wpi	15467	4553
1	NBH_1_8wpi	15681	4569
1	NBH_1_8wpi	15300	4584
1	NBH_1_8wpi	15706	4599
1	NBH_1_8wpi	15937	4615
1	NBH_1_8wpi	15670	4630
1	NBH_1_8wpi	15885	4645
1	NBH_1_8wpi	15933	4661
1	NBH_1_8wpi	15871	4676
1	NBH_1_8wpi	15721	4691
1	NBH_1_8wpi	15993	4707
1	NBH_1_8wpi	15493	4722
1	NBH_1_8wpi	16010	4737
1	NBH_1_8wpi	15435	4753
1	NBH_1_8wpi	15663	4768
1	NBH_1_8wpi	15933	4783
1	NBH_1_8wpi	16019	4799
1	NBH_1_8wpi	15934	4814
1	NBH_1_8wpi	15993	4829
1	NBH_1_8wpi	15982	4845
1	NBH_1_8wpi	15569	4860
1	NBH_1_8wpi	15856	4875
1	NBH_1_8wpi	15751	4891
1	NBH_1_8wpi	15751	4906
1	NBH_1_8wpi	15835	4922
1	NBH_1_8wpi	15968	4937
1	NBH_1_8wpi	15360	4952
1	NBH_1_8wpi	15835	4968
1	NBH_1_8wpi	15932	4983
1	NBH_1_8wpi	15806	4998
1	NBH_1_8wpi	15906	5014
1	NBH_1_8wpi	15656	5029
1	NBH_1_8wpi	15800	5044
1	NBH_1_8wpi	15699	5060
1	NBH_1_8wpi	15970	5075
1	NBH_1_8wpi	15631	5090
1	NBH_1_8wpi	15957	5106
1	NBH_1_8wpi	15511	5121
1	NBH_1_8wpi	15575	5137
1	NBH_1_8wpi	15769	5152
1	NBH_1_8wpi	15541	5167
1	NBH_1_8wpi	15442	5183
1	NBH_1_8wpi	15769	5198
1	NBH_1_8wpi	15828	5213
1	NBH_1_8wpi	15879	5229
1	NBH_1_8wpi	15476	5244
1	NBH_1_8wpi	15656	5259
1	NBH_1_8wpi	15800	5275
1	NBH_1_8wpi	15663	5290
1	NBH_1_8wpi	15845	5305
1	NBH_1_8wpi	15953	5321
1	NBH_1_8wpi	15874	5336
1	NBH_1_8wpi	15548	5351
1	NBH_1_8wpi	15691	5367
1	NBH_1_8wpi	15726	5382
1	NBH_1_8wpi	15667	5397
1	NBH_1_8wpi	15291	5413
1	NBH_1_8wpi	15461	5428
1	NBH_1_8wpi	15391	5443
1	NBH_1_8wpi	15548	5459
1	NBH_1_8wpi	15903	5474
1	NBH_1_8wpi	15509	5489
1	NBH_1_8wpi	15733	5505
1	NBH_1_8wpi	15561	5520
1	NBH_1_8wpi	15608	5535
1	NBH_1_8wpi	15579	5551
1	NBH_1_8wpi	15732	5566
1	NBH_1_8wpi	15675	5581
1	NBH_1_8wpi	15359	5597
1	NBH_1_8wpi	15800	5612
1	NBH_1_8wpi	15655	5627
1	NBH_1_8wpi	15694	5643
1	NBH_1_8wpi	15542	5658
1	NBH_1_8wpi	15583	5673
1	NBH_1_8wpi	15912	5688
1	NBH_1_8wpi	15619	5704
1	NBH_1_8wpi	15987	5719
1	NBH_1_8wpi	15868	5734
1	NBH_1_8wpi	15264	5750
1	NBH_1_8wpi	15579	5765
1	NBH_1_8wpi	15754	5780
1	NBH_1_8wpi	15705	5796
1	NBH_1_8wpi	15519	5811
1	NBH_1_8wpi	15585	5826
1	NBH_1_8wpi	15563	5841
1	NBH_1_8wpi	15973	5857
1	NBH_1_8wpi	15947	5872
1	NBH_1_8wpi	15547	5887
1	NBH_1_8wpi	15616	5903
1	NBH_1_8wpi	15264	5918
1	NBH_1_8wpi	15793	5933
1	NBH_1_8wpi	15760	5949
1	NBH_1_8wpi	15976	5964
1	NBH_1_8wpi	15538	5979
1	NBH_1_8wpi	15779	5994
1	NBH_1_8wpi	15318	6010
1	NBH_1_8wpi	15518	6025
1	NBH_1_8wpi	15477	6040
1	NBH_1_8wpi	15616	6056
1	NBH_1_8wpi	15440	6071
1	NBH_1_8wpi	15645	6087
1	NBH_1_8wpi	15452	6102
1	NBH_1_8wpi	15661	6117
2	NBH_1_8wpi	18809	0
2	NBH_1_8wpi	17849	15
2	NBH_1_8wpi	17461	31
2	NBH_1_8wpi	17334	46
2	NBH_1_8wpi	17010	61
2	NBH_1_8wpi	17296	77
2	NBH_1_8wpi	16984	92
2	NBH_1_8wpi	16882	107
2	NBH_1_8wpi	16991	123
2	NBH_1_8wpi	16585	138
2	NBH_1_8wpi	16980	153
2	NBH_1_8wpi	16760	169
2	NBH_1_8wpi	16644	184
2	NBH_1_8wpi	16424	199
2	NBH_1_8wpi	16717	215
2	NBH_1_8wpi	17056	230
2	NBH_1_8wpi	16579	245
2	NBH_1_8wpi	16696	261
2	NBH_1_8wpi	16894	276
2	NBH_1_8wpi	16973	291
2	NBH_1_8wpi	16863	307
2	NBH_1_8wpi	16979	322
2	NBH_1_8wpi	16850	338
2	NBH_1_8wpi	16866	353
2	NBH_1_8wpi	16725	368
2	NBH_1_8wpi	16594	384
2	NBH_1_8wpi	16659	399
2	NBH_1_8wpi	16658	414
2	NBH_1_8wpi	17030	430
2	NBH_1_8wpi	16636	445
2	NBH_1_8wpi	16500	460
2	NBH_1_8wpi	16698	476
2	NBH_1_8wpi	16778	491
2	NBH_1_8wpi	16323	506
2	NBH_1_8wpi	16230	522
2	NBH_1_8wpi	16769	537
2	NBH_1_8wpi	16540	552
2	NBH_1_8wpi	16344	568
2	NBH_1_8wpi	16437	583
2	NBH_1_8wpi	16277	598
2	NBH_1_8wpi	16237	614
2	NBH_1_8wpi	16077	629
2	NBH_1_8wpi	16765	644
2	NBH_1_8wpi	16660	660
2	NBH_1_8wpi	16566	675
2	NBH_1_8wpi	16611	690
2	NBH_1_8wpi	16632	706
2	NBH_1_8wpi	16256	721
2	NBH_1_8wpi	16568	736
2	NBH_1_8wpi	16426	752
2	NBH_1_8wpi	16541	767
2	NBH_1_8wpi	15956	783
2	NBH_1_8wpi	16884	798
2	NBH_1_8wpi	16461	813
2	NBH_1_8wpi	16597	829
2	NBH_1_8wpi	16500	844
2	NBH_1_8wpi	16569	859
2	NBH_1_8wpi	16183	874
2	NBH_1_8wpi	16549	890
2	NBH_1_8wpi	16045	905
2	NBH_1_8wpi	16376	921
2	NBH_1_8wpi	16063	936
2	NBH_1_8wpi	16432	951
2	NBH_1_8wpi	16497	967
2	NBH_1_8wpi	16323	982
2	NBH_1_8wpi	16132	997
2	NBH_1_8wpi	16686	1013
2	NBH_1_8wpi	16449	1028
2	NBH_1_8wpi	16430	1043
2	NBH_1_8wpi	16381	1059
2	NBH_1_8wpi	16347	1074
2	NBH_1_8wpi	16556	1089
2	NBH_1_8wpi	16094	1105
2	NBH_1_8wpi	16145	1120
2	NBH_1_8wpi	16074	1135
2	NBH_1_8wpi	16376	1151
2	NBH_1_8wpi	16570	1166
2	NBH_1_8wpi	16386	1181
2	NBH_1_8wpi	16205	1197
2	NBH_1_8wpi	16336	1212
2	NBH_1_8wpi	16219	1227
2	NBH_1_8wpi	16136	1243
2	NBH_1_8wpi	16057	1258
2	NBH_1_8wpi	15993	1273
2	NBH_1_8wpi	16502	1289
2	NBH_1_8wpi	16174	1304
2	NBH_1_8wpi	16178	1319
2	NBH_1_8wpi	15983	1335
2	NBH_1_8wpi	16187	1350
2	NBH_1_8wpi	16156	1365
2	NBH_1_8wpi	16078	1381
2	NBH_1_8wpi	16251	1396
2	NBH_1_8wpi	15874	1411
2	NBH_1_8wpi	16287	1427
2	NBH_1_8wpi	16023	1442
2	NBH_1_8wpi	15931	1457
2	NBH_1_8wpi	16173	1473
2	NBH_1_8wpi	16340	1488
2	NBH_1_8wpi	16141	1503
2	NBH_1_8wpi	15966	1519
2	NBH_1_8wpi	15941	1534
2	NBH_1_8wpi	16084	1549
2	NBH_1_8wpi	16058	1565
2	NBH_1_8wpi	16230	1580
2	NBH_1_8wpi	15954	1595
2	NBH_1_8wpi	16286	1611
2	NBH_1_8wpi	15904	1626
2	NBH_1_8wpi	16127	1641
2	NBH_1_8wpi	16338	1657
2	NBH_1_8wpi	16286	1672
2	NBH_1_8wpi	15988	1687
2	NBH_1_8wpi	16596	1703
2	NBH_1_8wpi	16078	1718
2	NBH_1_8wpi	15965	1733
2	NBH_1_8wpi	16066	1749
2	NBH_1_8wpi	15981	1764
2	NBH_1_8wpi	16051	1779
2	NBH_1_8wpi	15983	1795
2	NBH_1_8wpi	15821	1810
2	NBH_1_8wpi	15780	1825
2	NBH_1_8wpi	16396	1841
2	NBH_1_8wpi	16038	1856
2	NBH_1_8wpi	16517	1871
2	NBH_1_8wpi	15816	1887
2	NBH_1_8wpi	16108	1902
2	NBH_1_8wpi	16202	1918
2	NBH_1_8wpi	16065	1933
2	NBH_1_8wpi	15823	1948
2	NBH_1_8wpi	16168	1964
2	NBH_1_8wpi	16245	1979
2	NBH_1_8wpi	15905	1994
2	NBH_1_8wpi	15985	2010
2	NBH_1_8wpi	16461	2025
2	NBH_1_8wpi	16321	2040
2	NBH_1_8wpi	16449	2056
2	NBH_1_8wpi	16270	2071
2	NBH_1_8wpi	16021	2086
2	NBH_1_8wpi	15941	2101
2	NBH_1_8wpi	16019	2117
2	NBH_1_8wpi	16301	2132
2	NBH_1_8wpi	16005	2147
2	NBH_1_8wpi	15920	2163
2	NBH_1_8wpi	16335	2178
2	NBH_1_8wpi	16287	2193
2	NBH_1_8wpi	16362	2209
2	NBH_1_8wpi	16025	2224
2	NBH_1_8wpi	16258	2239
2	NBH_1_8wpi	15778	2255
2	NBH_1_8wpi	15678	2270
2	NBH_1_8wpi	15948	2285
2	NBH_1_8wpi	16201	2301
2	NBH_1_8wpi	16116	2316
2	NBH_1_8wpi	16216	2331
2	NBH_1_8wpi	16296	2346
2	NBH_1_8wpi	16384	2362
2	NBH_1_8wpi	16153	2377
2	NBH_1_8wpi	16122	2392
2	NBH_1_8wpi	15972	2408
2	NBH_1_8wpi	15952	2423
2	NBH_1_8wpi	15776	2438
2	NBH_1_8wpi	15799	2454
2	NBH_1_8wpi	15966	2469
2	NBH_1_8wpi	16091	2484
2	NBH_1_8wpi	16070	2499
2	NBH_1_8wpi	15888	2515
2	NBH_1_8wpi	15898	2530
2	NBH_1_8wpi	16300	2545
2	NBH_1_8wpi	15769	2561
2	NBH_1_8wpi	15855	2576
2	NBH_1_8wpi	16145	2591
2	NBH_1_8wpi	15814	2607
2	NBH_1_8wpi	15743	2622
2	NBH_1_8wpi	16018	2637
2	NBH_1_8wpi	16019	2652
2	NBH_1_8wpi	15629	2668
2	NBH_1_8wpi	16075	2683
2	NBH_1_8wpi	15907	2698
2	NBH_1_8wpi	15878	2714
2	NBH_1_8wpi	15970	2729
2	NBH_1_8wpi	16160	2744
2	NBH_1_8wpi	16100	2760
2	NBH_1_8wpi	16099	2775
2	NBH_1_8wpi	16306	2790
2	NBH_1_8wpi	15968	2806
2	NBH_1_8wpi	16070	2821
2	NBH_1_8wpi	15965	2836
2	NBH_1_8wpi	15922	2852
2	NBH_1_8wpi	15455	2867
2	NBH_1_8wpi	15872	2882
2	NBH_1_8wpi	15754	2898
2	NBH_1_8wpi	16018	2913
2	NBH_1_8wpi	16129	2928
2	NBH_1_8wpi	15930	2944
2	NBH_1_8wpi	15889	2959
2	NBH_1_8wpi	16066	2974
2	NBH_1_8wpi	15756	2990
2	NBH_1_8wpi	16072	3005
2	NBH_1_8wpi	15909	3020
2	NBH_1_8wpi	16065	3036
2	NBH_1_8wpi	16168	3051
2	NBH_1_8wpi	15795	3066
2	NBH_1_8wpi	16243	3082
2	NBH_1_8wpi	15857	3097
2	NBH_1_8wpi	16197	3112
2	NBH_1_8wpi	16041	3128
2	NBH_1_8wpi	16035	3143
2	NBH_1_8wpi	16168	3158
2	NBH_1_8wpi	16193	3173
2	NBH_1_8wpi	15951	3189
2	NBH_1_8wpi	15799	3204
2	NBH_1_8wpi	16092	3219
2	NBH_1_8wpi	16138	3235
2	NBH_1_8wpi	16021	3250
2	NBH_1_8wpi	16136	3265
2	NBH_1_8wpi	15973	3281
2	NBH_1_8wpi	16088	3296
2	NBH_1_8wpi	16010	3312
2	NBH_1_8wpi	16151	3327
2	NBH_1_8wpi	16009	3342
2	NBH_1_8wpi	16536	3357
2	NBH_1_8wpi	15782	3373
2	NBH_1_8wpi	16105	3388
2	NBH_1_8wpi	16040	3404
2	NBH_1_8wpi	16166	3419
2	NBH_1_8wpi	16180	3434
2	NBH_1_8wpi	15987	3449
2	NBH_1_8wpi	16080	3465
2	NBH_1_8wpi	16165	3480
2	NBH_1_8wpi	16054	3496
2	NBH_1_8wpi	15972	3511
2	NBH_1_8wpi	16106	3526
2	NBH_1_8wpi	16187	3542
2	NBH_1_8wpi	16136	3557
2	NBH_1_8wpi	16240	3572
2	NBH_1_8wpi	15911	3588
2	NBH_1_8wpi	16149	3603
2	NBH_1_8wpi	15665	3618
2	NBH_1_8wpi	15844	3634
2	NBH_1_8wpi	16072	3649
2	NBH_1_8wpi	15954	3664
2	NBH_1_8wpi	15987	3680
2	NBH_1_8wpi	15961	3695
2	NBH_1_8wpi	16062	3710
2	NBH_1_8wpi	16015	3726
2	NBH_1_8wpi	15977	3741
2	NBH_1_8wpi	15887	3756
2	NBH_1_8wpi	15975	3772
2	NBH_1_8wpi	15848	3787
2	NBH_1_8wpi	16231	3802
2	NBH_1_8wpi	16109	3818
2	NBH_1_8wpi	15698	3833
2	NBH_1_8wpi	15736	3848
2	NBH_1_8wpi	15816	3864
2	NBH_1_8wpi	15976	3879
2	NBH_1_8wpi	15643	3894
2	NBH_1_8wpi	15993	3910
2	NBH_1_8wpi	15472	3925
2	NBH_1_8wpi	16023	3940
2	NBH_1_8wpi	15926	3956
2	NBH_1_8wpi	15823	3971
2	NBH_1_8wpi	15782	3986
2	NBH_1_8wpi	15688	4002
2	NBH_1_8wpi	15942	4017
2	NBH_1_8wpi	16003	4032
2	NBH_1_8wpi	16156	4048
2	NBH_1_8wpi	16035	4063
2	NBH_1_8wpi	15922	4079
2	NBH_1_8wpi	15807	4094
2	NBH_1_8wpi	15680	4109
2	NBH_1_8wpi	15999	4124
2	NBH_1_8wpi	15827	4140
2	NBH_1_8wpi	16068	4155
2	NBH_1_8wpi	16050	4170
2	NBH_1_8wpi	16088	4186
2	NBH_1_8wpi	15759	4201
2	NBH_1_8wpi	15827	4217
2	NBH_1_8wpi	16082	4232
2	NBH_1_8wpi	16014	4247
2	NBH_1_8wpi	15873	4262
2	NBH_1_8wpi	15997	4278
2	NBH_1_8wpi	16163	4293
2	NBH_1_8wpi	15835	4308
2	NBH_1_8wpi	15996	4324
2	NBH_1_8wpi	15793	4339
2	NBH_1_8wpi	15991	4354
2	NBH_1_8wpi	15660	4370
2	NBH_1_8wpi	15751	4385
2	NBH_1_8wpi	15464	4400
2	NBH_1_8wpi	15613	4416
2	NBH_1_8wpi	15839	4431
2	NBH_1_8wpi	16055	4446
2	NBH_1_8wpi	15941	4462
2	NBH_1_8wpi	15922	4477
2	NBH_1_8wpi	15689	4492
2	NBH_1_8wpi	15752	4507
2	NBH_1_8wpi	15873	4523
2	NBH_1_8wpi	15808	4538
2	NBH_1_8wpi	15631	4553
2	NBH_1_8wpi	15737	4569
2	NBH_1_8wpi	15637	4584
2	NBH_1_8wpi	16186	4599
2	NBH_1_8wpi	16069	4615
2	NBH_1_8wpi	15903	4630
2	NBH_1_8wpi	15516	4645
2	NBH_1_8wpi	15859	4661
2	NBH_1_8wpi	15795	4676
2	NBH_1_8wpi	15750	4691
2	NBH_1_8wpi	15935	4707
2	NBH_1_8wpi	15970	4722
2	NBH_1_8wpi	15718	4737
2	NBH_1_8wpi	15744	4753
2	NBH_1_8wpi	15801	4768
2	NBH_1_8wpi	15906	4783
2	NBH_1_8wpi	15792	4799
2	NBH_1_8wpi	15803	4814
2	NBH_1_8wpi	16026	4829
2	NBH_1_8wpi	15739	4845
2	NBH_1_8wpi	15898	4860
2	NBH_1_8wpi	15665	4875
2	NBH_1_8wpi	16066	4891
2	NBH_1_8wpi	15788	4906
2	NBH_1_8wpi	15648	4922
2	NBH_1_8wpi	16197	4937
2	NBH_1_8wpi	15451	4952
2	NBH_1_8wpi	16272	4968
2	NBH_1_8wpi	15774	4983
2	NBH_1_8wpi	15651	4998
2	NBH_1_8wpi	16265	5014
2	NBH_1_8wpi	15945	5029
2	NBH_1_8wpi	15834	5044
2	NBH_1_8wpi	15700	5060
2	NBH_1_8wpi	15867	5075
2	NBH_1_8wpi	15730	5090
2	NBH_1_8wpi	15902	5106
2	NBH_1_8wpi	15752	5121
2	NBH_1_8wpi	15912	5137
2	NBH_1_8wpi	15830	5152
2	NBH_1_8wpi	15981	5167
2	NBH_1_8wpi	15789	5183
2	NBH_1_8wpi	15814	5198
2	NBH_1_8wpi	15554	5213
2	NBH_1_8wpi	15745	5229
2	NBH_1_8wpi	15717	5244
2	NBH_1_8wpi	15669	5259
2	NBH_1_8wpi	15453	5275
2	NBH_1_8wpi	15707	5290
2	NBH_1_8wpi	15839	5305
2	NBH_1_8wpi	15617	5321
2	NBH_1_8wpi	15737	5336
2	NBH_1_8wpi	15552	5351
2	NBH_1_8wpi	15566	5367
2	NBH_1_8wpi	15763	5382
2	NBH_1_8wpi	15554	5397
2	NBH_1_8wpi	15751	5413
2	NBH_1_8wpi	15537	5428
2	NBH_1_8wpi	15904	5443
2	NBH_1_8wpi	15407	5459
2	NBH_1_8wpi	15598	5474
2	NBH_1_8wpi	15661	5489
2	NBH_1_8wpi	15371	5505
2	NBH_1_8wpi	15561	5520
2	NBH_1_8wpi	15811	5535
2	NBH_1_8wpi	15278	5551
2	NBH_1_8wpi	15601	5566
2	NBH_1_8wpi	15744	5581
2	NBH_1_8wpi	15980	5597
2	NBH_1_8wpi	15423	5612
2	NBH_1_8wpi	15660	5627
2	NBH_1_8wpi	15807	5643
2	NBH_1_8wpi	15290	5658
2	NBH_1_8wpi	15546	5673
2	NBH_1_8wpi	15779	5688
2	NBH_1_8wpi	15778	5704
2	NBH_1_8wpi	15449	5719
2	NBH_1_8wpi	15784	5734
2	NBH_1_8wpi	15620	5750
2	NBH_1_8wpi	15539	5765
2	NBH_1_8wpi	15723	5780
2	NBH_1_8wpi	15792	5796
2	NBH_1_8wpi	15655	5811
2	NBH_1_8wpi	15884	5826
2	NBH_1_8wpi	15496	5841
2	NBH_1_8wpi	15627	5857
2	NBH_1_8wpi	15618	5872
2	NBH_1_8wpi	15554	5887
2	NBH_1_8wpi	15655	5903
2	NBH_1_8wpi	15616	5918
2	NBH_1_8wpi	15729	5933
2	NBH_1_8wpi	15541	5949
2	NBH_1_8wpi	15815	5964
2	NBH_1_8wpi	15419	5979
2	NBH_1_8wpi	15752	5994
2	NBH_1_8wpi	15846	6010
2	NBH_1_8wpi	15328	6025
2	NBH_1_8wpi	15617	6040
2	NBH_1_8wpi	15745	6056
2	NBH_1_8wpi	15707	6071
2	NBH_1_8wpi	15517	6087
2	NBH_1_8wpi	15375	6102
2	NBH_1_8wpi	15979	6117
3	NBH_1_8wpi	18976	0
3	NBH_1_8wpi	18037	15
3	NBH_1_8wpi	17475	31
3	NBH_1_8wpi	17603	46
3	NBH_1_8wpi	17326	61
3	NBH_1_8wpi	17290	77
3	NBH_1_8wpi	17260	92
3	NBH_1_8wpi	17105	107
3	NBH_1_8wpi	17329	123
3	NBH_1_8wpi	16859	138
3	NBH_1_8wpi	17100	153
3	NBH_1_8wpi	17474	169
3	NBH_1_8wpi	17459	184
3	NBH_1_8wpi	17170	199
3	NBH_1_8wpi	16878	215
3	NBH_1_8wpi	16916	230
3	NBH_1_8wpi	17236	245
3	NBH_1_8wpi	16926	261
3	NBH_1_8wpi	16781	276
3	NBH_1_8wpi	16620	291
3	NBH_1_8wpi	16720	307
3	NBH_1_8wpi	17120	322
3	NBH_1_8wpi	17022	338
3	NBH_1_8wpi	16848	353
3	NBH_1_8wpi	16685	368
3	NBH_1_8wpi	16852	384
3	NBH_1_8wpi	17317	399
3	NBH_1_8wpi	17075	414
3	NBH_1_8wpi	16986	430
3	NBH_1_8wpi	16871	445
3	NBH_1_8wpi	16874	460
3	NBH_1_8wpi	17156	476
3	NBH_1_8wpi	16522	491
3	NBH_1_8wpi	16559	506
3	NBH_1_8wpi	16636	522
3	NBH_1_8wpi	16905	537
3	NBH_1_8wpi	16872	552
3	NBH_1_8wpi	16702	568
3	NBH_1_8wpi	16816	583
3	NBH_1_8wpi	16648	598
3	NBH_1_8wpi	16701	614
3	NBH_1_8wpi	16887	629
3	NBH_1_8wpi	16868	644
3	NBH_1_8wpi	16491	660
3	NBH_1_8wpi	16850	675
3	NBH_1_8wpi	16694	690
3	NBH_1_8wpi	16979	706
3	NBH_1_8wpi	16733	721
3	NBH_1_8wpi	16805	736
3	NBH_1_8wpi	16895	752
3	NBH_1_8wpi	16417	767
3	NBH_1_8wpi	16747	783
3	NBH_1_8wpi	16816	798
3	NBH_1_8wpi	16318	813
3	NBH_1_8wpi	16591	829
3	NBH_1_8wpi	17247	844
3	NBH_1_8wpi	17086	859
3	NBH_1_8wpi	16609	874
3	NBH_1_8wpi	16669	890
3	NBH_1_8wpi	16448	905
3	NBH_1_8wpi	16580	921
3	NBH_1_8wpi	16700	936
3	NBH_1_8wpi	16642	951
3	NBH_1_8wpi	16754	967
3	NBH_1_8wpi	16296	982
3	NBH_1_8wpi	16659	997
3	NBH_1_8wpi	16628	1013
3	NBH_1_8wpi	16515	1028
3	NBH_1_8wpi	16876	1043
3	NBH_1_8wpi	16314	1059
3	NBH_1_8wpi	16425	1074
3	NBH_1_8wpi	16612	1089
3	NBH_1_8wpi	16533	1105
3	NBH_1_8wpi	16817	1120
3	NBH_1_8wpi	16404	1135
3	NBH_1_8wpi	16595	1151
3	NBH_1_8wpi	16249	1166
3	NBH_1_8wpi	16633	1181
3	NBH_1_8wpi	16679	1197
3	NBH_1_8wpi	16455	1212
3	NBH_1_8wpi	16734	1227
3	NBH_1_8wpi	16662	1243
3	NBH_1_8wpi	16486	1258
3	NBH_1_8wpi	16683	1273
3	NBH_1_8wpi	16372	1289
3	NBH_1_8wpi	16559	1304
3	NBH_1_8wpi	16792	1319
3	NBH_1_8wpi	16744	1335
3	NBH_1_8wpi	16567	1350
3	NBH_1_8wpi	16670	1365
3	NBH_1_8wpi	16779	1381
3	NBH_1_8wpi	16502	1396
3	NBH_1_8wpi	16453	1411
3	NBH_1_8wpi	16532	1427
3	NBH_1_8wpi	16523	1442
3	NBH_1_8wpi	16523	1457
3	NBH_1_8wpi	16355	1473
3	NBH_1_8wpi	16482	1488
3	NBH_1_8wpi	16572	1503
3	NBH_1_8wpi	16216	1519
3	NBH_1_8wpi	16591	1534
3	NBH_1_8wpi	16599	1549
3	NBH_1_8wpi	16570	1565
3	NBH_1_8wpi	16637	1580
3	NBH_1_8wpi	16553	1595
3	NBH_1_8wpi	16300	1611
3	NBH_1_8wpi	16583	1626
3	NBH_1_8wpi	16064	1641
3	NBH_1_8wpi	16385	1657
3	NBH_1_8wpi	16522	1672
3	NBH_1_8wpi	16569	1687
3	NBH_1_8wpi	16294	1703
3	NBH_1_8wpi	16389	1718
3	NBH_1_8wpi	16401	1733
3	NBH_1_8wpi	16687	1749
3	NBH_1_8wpi	16387	1764
3	NBH_1_8wpi	16717	1779
3	NBH_1_8wpi	16417	1795
3	NBH_1_8wpi	16465	1810
3	NBH_1_8wpi	16317	1825
3	NBH_1_8wpi	16075	1841
3	NBH_1_8wpi	16389	1856
3	NBH_1_8wpi	16499	1871
3	NBH_1_8wpi	16283	1887
3	NBH_1_8wpi	16347	1902
3	NBH_1_8wpi	16602	1918
3	NBH_1_8wpi	16496	1933
3	NBH_1_8wpi	16773	1948
3	NBH_1_8wpi	16300	1964
3	NBH_1_8wpi	16490	1979
3	NBH_1_8wpi	16516	1994
3	NBH_1_8wpi	16218	2010
3	NBH_1_8wpi	16743	2025
3	NBH_1_8wpi	15972	2040
3	NBH_1_8wpi	16336	2056
3	NBH_1_8wpi	16151	2071
3	NBH_1_8wpi	16482	2086
3	NBH_1_8wpi	16436	2101
3	NBH_1_8wpi	16287	2117
3	NBH_1_8wpi	16641	2132
3	NBH_1_8wpi	16420	2147
3	NBH_1_8wpi	16231	2163
3	NBH_1_8wpi	16321	2178
3	NBH_1_8wpi	16318	2193
3	NBH_1_8wpi	16449	2209
3	NBH_1_8wpi	16681	2224
3	NBH_1_8wpi	16679	2239
3	NBH_1_8wpi	16055	2255
3	NBH_1_8wpi	16330	2270
3	NBH_1_8wpi	16291	2285
3	NBH_1_8wpi	16386	2301
3	NBH_1_8wpi	16541	2316
3	NBH_1_8wpi	16174	2331
3	NBH_1_8wpi	15965	2346
3	NBH_1_8wpi	16245	2362
3	NBH_1_8wpi	16360	2377
3	NBH_1_8wpi	16276	2392
3	NBH_1_8wpi	16150	2408
3	NBH_1_8wpi	16353	2423
3	NBH_1_8wpi	16619	2438
3	NBH_1_8wpi	16465	2454
3	NBH_1_8wpi	16308	2469
3	NBH_1_8wpi	16512	2484
3	NBH_1_8wpi	16578	2499
3	NBH_1_8wpi	16497	2515
3	NBH_1_8wpi	16307	2530
3	NBH_1_8wpi	15879	2545
3	NBH_1_8wpi	16326	2561
3	NBH_1_8wpi	16068	2576
3	NBH_1_8wpi	16384	2591
3	NBH_1_8wpi	16348	2607
3	NBH_1_8wpi	16332	2622
3	NBH_1_8wpi	16222	2637
3	NBH_1_8wpi	16491	2652
3	NBH_1_8wpi	16271	2668
3	NBH_1_8wpi	16382	2683
3	NBH_1_8wpi	15708	2698
3	NBH_1_8wpi	16604	2714
3	NBH_1_8wpi	16165	2729
3	NBH_1_8wpi	16405	2744
3	NBH_1_8wpi	15918	2760
3	NBH_1_8wpi	16522	2775
3	NBH_1_8wpi	16185	2790
3	NBH_1_8wpi	15983	2806
3	NBH_1_8wpi	16394	2821
3	NBH_1_8wpi	16528	2836
3	NBH_1_8wpi	16342	2852
3	NBH_1_8wpi	16151	2867
3	NBH_1_8wpi	16248	2882
3	NBH_1_8wpi	16487	2898
3	NBH_1_8wpi	16200	2913
3	NBH_1_8wpi	16035	2928
3	NBH_1_8wpi	16273	2944
3	NBH_1_8wpi	16309	2959
3	NBH_1_8wpi	16006	2974
3	NBH_1_8wpi	16052	2990
3	NBH_1_8wpi	16181	3005
3	NBH_1_8wpi	16307	3020
3	NBH_1_8wpi	16198	3036
3	NBH_1_8wpi	16285	3051
3	NBH_1_8wpi	16266	3066
3	NBH_1_8wpi	16026	3082
3	NBH_1_8wpi	16437	3097
3	NBH_1_8wpi	16056	3112
3	NBH_1_8wpi	16109	3128
3	NBH_1_8wpi	16229	3143
3	NBH_1_8wpi	16228	3158
3	NBH_1_8wpi	16222	3173
3	NBH_1_8wpi	16144	3189
3	NBH_1_8wpi	15951	3204
3	NBH_1_8wpi	16234	3219
3	NBH_1_8wpi	16180	3235
3	NBH_1_8wpi	16268	3250
3	NBH_1_8wpi	16557	3265
3	NBH_1_8wpi	15843	3281
3	NBH_1_8wpi	16068	3296
3	NBH_1_8wpi	16155	3312
3	NBH_1_8wpi	16302	3327
3	NBH_1_8wpi	16089	3342
3	NBH_1_8wpi	16474	3357
3	NBH_1_8wpi	16211	3373
3	NBH_1_8wpi	15833	3388
3	NBH_1_8wpi	16143	3404
3	NBH_1_8wpi	16204	3419
3	NBH_1_8wpi	16305	3434
3	NBH_1_8wpi	16416	3449
3	NBH_1_8wpi	16270	3465
3	NBH_1_8wpi	16422	3480
3	NBH_1_8wpi	16369	3496
3	NBH_1_8wpi	16465	3511
3	NBH_1_8wpi	15975	3526
3	NBH_1_8wpi	16208	3542
3	NBH_1_8wpi	16279	3557
3	NBH_1_8wpi	16280	3572
3	NBH_1_8wpi	16504	3588
3	NBH_1_8wpi	16595	3603
3	NBH_1_8wpi	16112	3618
3	NBH_1_8wpi	15935	3634
3	NBH_1_8wpi	16293	3649
3	NBH_1_8wpi	16452	3664
3	NBH_1_8wpi	16483	3680
3	NBH_1_8wpi	16546	3695
3	NBH_1_8wpi	16356	3710
3	NBH_1_8wpi	16532	3726
3	NBH_1_8wpi	16128	3741
3	NBH_1_8wpi	16145	3756
3	NBH_1_8wpi	16066	3772
3	NBH_1_8wpi	15873	3787
3	NBH_1_8wpi	16541	3802
3	NBH_1_8wpi	16459	3818
3	NBH_1_8wpi	16253	3833
3	NBH_1_8wpi	15862	3848
3	NBH_1_8wpi	16017	3864
3	NBH_1_8wpi	16404	3879
3	NBH_1_8wpi	16416	3894
3	NBH_1_8wpi	16569	3910
3	NBH_1_8wpi	16302	3925
3	NBH_1_8wpi	16365	3940
3	NBH_1_8wpi	16412	3956
3	NBH_1_8wpi	16406	3971
3	NBH_1_8wpi	16041	3986
3	NBH_1_8wpi	15846	4002
3	NBH_1_8wpi	16052	4017
3	NBH_1_8wpi	16388	4032
3	NBH_1_8wpi	16165	4048
3	NBH_1_8wpi	16524	4063
3	NBH_1_8wpi	16220	4079
3	NBH_1_8wpi	16278	4094
3	NBH_1_8wpi	16161	4109
3	NBH_1_8wpi	16122	4124
3	NBH_1_8wpi	16602	4140
3	NBH_1_8wpi	16216	4155
3	NBH_1_8wpi	16497	4170
3	NBH_1_8wpi	16030	4186
3	NBH_1_8wpi	16406	4201
3	NBH_1_8wpi	16209	4217
3	NBH_1_8wpi	16113	4232
3	NBH_1_8wpi	16200	4247
3	NBH_1_8wpi	16009	4262
3	NBH_1_8wpi	16363	4278
3	NBH_1_8wpi	16284	4293
3	NBH_1_8wpi	15908	4308
3	NBH_1_8wpi	16324	4324
3	NBH_1_8wpi	16428	4339
3	NBH_1_8wpi	16335	4354
3	NBH_1_8wpi	16325	4370
3	NBH_1_8wpi	16550	4385
3	NBH_1_8wpi	16330	4400
3	NBH_1_8wpi	16028	4416
3	NBH_1_8wpi	15959	4431
3	NBH_1_8wpi	16350	4446
3	NBH_1_8wpi	16021	4462
3	NBH_1_8wpi	15945	4477
3	NBH_1_8wpi	15728	4492
3	NBH_1_8wpi	16128	4507
3	NBH_1_8wpi	16144	4523
3	NBH_1_8wpi	16456	4538
3	NBH_1_8wpi	16176	4553
3	NBH_1_8wpi	16051	4569
3	NBH_1_8wpi	15790	4584
3	NBH_1_8wpi	16369	4599
3	NBH_1_8wpi	15903	4615
3	NBH_1_8wpi	16055	4630
3	NBH_1_8wpi	16268	4645
3	NBH_1_8wpi	16419	4661
3	NBH_1_8wpi	16464	4676
3	NBH_1_8wpi	16268	4691
3	NBH_1_8wpi	16363	4707
3	NBH_1_8wpi	16214	4722
3	NBH_1_8wpi	16077	4737
3	NBH_1_8wpi	16151	4753
3	NBH_1_8wpi	16469	4768
3	NBH_1_8wpi	16576	4783
3	NBH_1_8wpi	16099	4799
3	NBH_1_8wpi	16341	4814
3	NBH_1_8wpi	15989	4829
3	NBH_1_8wpi	16520	4845
3	NBH_1_8wpi	16313	4860
3	NBH_1_8wpi	16362	4875
3	NBH_1_8wpi	16222	4891
3	NBH_1_8wpi	16264	4906
3	NBH_1_8wpi	15814	4922
3	NBH_1_8wpi	16235	4937
3	NBH_1_8wpi	16130	4952
3	NBH_1_8wpi	15919	4968
3	NBH_1_8wpi	16081	4983
3	NBH_1_8wpi	16269	4998
3	NBH_1_8wpi	16124	5014
3	NBH_1_8wpi	16022	5029
3	NBH_1_8wpi	16228	5044
3	NBH_1_8wpi	15943	5060
3	NBH_1_8wpi	16041	5075
3	NBH_1_8wpi	16302	5090
3	NBH_1_8wpi	15935	5106
3	NBH_1_8wpi	16121	5121
3	NBH_1_8wpi	16395	5137
3	NBH_1_8wpi	16205	5152
3	NBH_1_8wpi	16330	5167
3	NBH_1_8wpi	16116	5183
3	NBH_1_8wpi	15906	5198
3	NBH_1_8wpi	15961	5213
3	NBH_1_8wpi	15951	5229
3	NBH_1_8wpi	16286	5244
3	NBH_1_8wpi	15928	5259
3	NBH_1_8wpi	16097	5275
3	NBH_1_8wpi	16220	5290
3	NBH_1_8wpi	15850	5305
3	NBH_1_8wpi	16252	5321
3	NBH_1_8wpi	16015	5336
3	NBH_1_8wpi	15939	5351
3	NBH_1_8wpi	16282	5367
3	NBH_1_8wpi	16092	5382
3	NBH_1_8wpi	15887	5397
3	NBH_1_8wpi	15930	5413
3	NBH_1_8wpi	15856	5428
3	NBH_1_8wpi	16060	5443
3	NBH_1_8wpi	16028	5459
3	NBH_1_8wpi	16103	5474
3	NBH_1_8wpi	15822	5489
3	NBH_1_8wpi	15966	5505
3	NBH_1_8wpi	15743	5520
3	NBH_1_8wpi	16143	5535
3	NBH_1_8wpi	15973	5551
3	NBH_1_8wpi	15874	5566
3	NBH_1_8wpi	15736	5581
3	NBH_1_8wpi	15946	5597
3	NBH_1_8wpi	15986	5612
3	NBH_1_8wpi	15654	5627
3	NBH_1_8wpi	15759	5643
3	NBH_1_8wpi	15603	5658
3	NBH_1_8wpi	15632	5673
3	NBH_1_8wpi	15863	5688
3	NBH_1_8wpi	16168	5704
3	NBH_1_8wpi	15626	5719
3	NBH_1_8wpi	16025	5734
3	NBH_1_8wpi	15848	5750
3	NBH_1_8wpi	15976	5765
3	NBH_1_8wpi	16289	5780
3	NBH_1_8wpi	16243	5796
3	NBH_1_8wpi	15848	5811
3	NBH_1_8wpi	15556	5826
3	NBH_1_8wpi	16053	5841
3	NBH_1_8wpi	15997	5857
3	NBH_1_8wpi	16119	5872
3	NBH_1_8wpi	15570	5887
3	NBH_1_8wpi	15756	5903
3	NBH_1_8wpi	16211	5918
3	NBH_1_8wpi	15738	5933
3	NBH_1_8wpi	15902	5949
3	NBH_1_8wpi	15973	5964
3	NBH_1_8wpi	15672	5979
3	NBH_1_8wpi	15830	5994
3	NBH_1_8wpi	15954	6010
3	NBH_1_8wpi	15878	6025
3	NBH_1_8wpi	15474	6040
3	NBH_1_8wpi	15964	6056
3	NBH_1_8wpi	15793	6071
3	NBH_1_8wpi	15834	6087
3	NBH_1_8wpi	15918	6102
3	NBH_1_8wpi	16019	6117
4	NBH_1_8wpi	18878	0
4	NBH_1_8wpi	18229	15
4	NBH_1_8wpi	18214	31
4	NBH_1_8wpi	17749	46
4	NBH_1_8wpi	17863	61
4	NBH_1_8wpi	17716	77
4	NBH_1_8wpi	17805	92
4	NBH_1_8wpi	17787	107
4	NBH_1_8wpi	17605	123
4	NBH_1_8wpi	17225	138
4	NBH_1_8wpi	17526	153
4	NBH_1_8wpi	17556	169
4	NBH_1_8wpi	17760	184
4	NBH_1_8wpi	16946	199
4	NBH_1_8wpi	17458	215
4	NBH_1_8wpi	17544	230
4	NBH_1_8wpi	17348	245
4	NBH_1_8wpi	17389	261
4	NBH_1_8wpi	17336	276
4	NBH_1_8wpi	17182	291
4	NBH_1_8wpi	17032	307
4	NBH_1_8wpi	17083	322
4	NBH_1_8wpi	17271	338
4	NBH_1_8wpi	17240	353
4	NBH_1_8wpi	17250	368
4	NBH_1_8wpi	17214	384
4	NBH_1_8wpi	16767	399
4	NBH_1_8wpi	17027	414
4	NBH_1_8wpi	17130	430
4	NBH_1_8wpi	17360	445
4	NBH_1_8wpi	17160	460
4	NBH_1_8wpi	17072	476
4	NBH_1_8wpi	17641	491
4	NBH_1_8wpi	17277	506
4	NBH_1_8wpi	17388	522
4	NBH_1_8wpi	17292	537
4	NBH_1_8wpi	17090	552
4	NBH_1_8wpi	16790	568
4	NBH_1_8wpi	16915	583
4	NBH_1_8wpi	17171	598
4	NBH_1_8wpi	17168	614
4	NBH_1_8wpi	17155	629
4	NBH_1_8wpi	17375	644
4	NBH_1_8wpi	16942	660
4	NBH_1_8wpi	17326	675
4	NBH_1_8wpi	17252	690
4	NBH_1_8wpi	17450	706
4	NBH_1_8wpi	17048	721
4	NBH_1_8wpi	17393	736
4	NBH_1_8wpi	17207	752
4	NBH_1_8wpi	17059	767
4	NBH_1_8wpi	17324	783
4	NBH_1_8wpi	17056	798
4	NBH_1_8wpi	17439	813
4	NBH_1_8wpi	17219	829
4	NBH_1_8wpi	17023	844
4	NBH_1_8wpi	17029	859
4	NBH_1_8wpi	17601	874
4	NBH_1_8wpi	17286	890
4	NBH_1_8wpi	17531	905
4	NBH_1_8wpi	17203	921
4	NBH_1_8wpi	17167	936
4	NBH_1_8wpi	17504	951
4	NBH_1_8wpi	17476	967
4	NBH_1_8wpi	17209	982
4	NBH_1_8wpi	17152	997
4	NBH_1_8wpi	17431	1013
4	NBH_1_8wpi	17309	1028
4	NBH_1_8wpi	17125	1043
4	NBH_1_8wpi	17084	1059
4	NBH_1_8wpi	17216	1074
4	NBH_1_8wpi	17421	1089
4	NBH_1_8wpi	17291	1105
4	NBH_1_8wpi	17562	1120
4	NBH_1_8wpi	17361	1135
4	NBH_1_8wpi	17577	1151
4	NBH_1_8wpi	17230	1166
4	NBH_1_8wpi	17290	1181
4	NBH_1_8wpi	17861	1197
4	NBH_1_8wpi	17540	1212
4	NBH_1_8wpi	17589	1227
4	NBH_1_8wpi	17459	1243
4	NBH_1_8wpi	17534	1258
4	NBH_1_8wpi	17596	1273
4	NBH_1_8wpi	17337	1289
4	NBH_1_8wpi	17280	1304
4	NBH_1_8wpi	17487	1319
4	NBH_1_8wpi	17083	1335
4	NBH_1_8wpi	17032	1350
4	NBH_1_8wpi	17061	1365
4	NBH_1_8wpi	17176	1381
4	NBH_1_8wpi	17303	1396
4	NBH_1_8wpi	17234	1411
4	NBH_1_8wpi	17580	1427
4	NBH_1_8wpi	17314	1442
4	NBH_1_8wpi	17417	1457
4	NBH_1_8wpi	17498	1473
4	NBH_1_8wpi	17240	1488
4	NBH_1_8wpi	17172	1503
4	NBH_1_8wpi	17038	1519
4	NBH_1_8wpi	17316	1534
4	NBH_1_8wpi	17403	1549
4	NBH_1_8wpi	17254	1565
4	NBH_1_8wpi	17031	1580
4	NBH_1_8wpi	17044	1595
4	NBH_1_8wpi	17515	1611
4	NBH_1_8wpi	16691	1626
4	NBH_1_8wpi	17102	1641
4	NBH_1_8wpi	16932	1657
4	NBH_1_8wpi	17313	1672
4	NBH_1_8wpi	17456	1687
4	NBH_1_8wpi	17066	1703
4	NBH_1_8wpi	17471	1718
4	NBH_1_8wpi	17313	1733
4	NBH_1_8wpi	17104	1749
4	NBH_1_8wpi	17570	1764
4	NBH_1_8wpi	17225	1779
4	NBH_1_8wpi	17217	1795
4	NBH_1_8wpi	17173	1810
4	NBH_1_8wpi	17367	1825
4	NBH_1_8wpi	17279	1841
4	NBH_1_8wpi	17078	1856
4	NBH_1_8wpi	17444	1871
4	NBH_1_8wpi	17439	1887
4	NBH_1_8wpi	17093	1902
4	NBH_1_8wpi	17376	1918
4	NBH_1_8wpi	16830	1933
4	NBH_1_8wpi	16940	1948
4	NBH_1_8wpi	17219	1964
4	NBH_1_8wpi	16968	1979
4	NBH_1_8wpi	17279	1994
4	NBH_1_8wpi	17269	2010
4	NBH_1_8wpi	17049	2025
4	NBH_1_8wpi	17125	2040
4	NBH_1_8wpi	17499	2056
4	NBH_1_8wpi	17191	2071
4	NBH_1_8wpi	17160	2086
4	NBH_1_8wpi	17053	2101
4	NBH_1_8wpi	17146	2117
4	NBH_1_8wpi	17204	2132
4	NBH_1_8wpi	17304	2147
4	NBH_1_8wpi	16928	2163
4	NBH_1_8wpi	17238	2178
4	NBH_1_8wpi	17089	2193
4	NBH_1_8wpi	17319	2209
4	NBH_1_8wpi	17288	2224
4	NBH_1_8wpi	17317	2239
4	NBH_1_8wpi	17011	2255
4	NBH_1_8wpi	16910	2270
4	NBH_1_8wpi	17028	2285
4	NBH_1_8wpi	16930	2301
4	NBH_1_8wpi	17065	2316
4	NBH_1_8wpi	17029	2331
4	NBH_1_8wpi	17337	2346
4	NBH_1_8wpi	17119	2362
4	NBH_1_8wpi	16950	2377
4	NBH_1_8wpi	16732	2392
4	NBH_1_8wpi	16832	2408
4	NBH_1_8wpi	16909	2423
4	NBH_1_8wpi	17084	2438
4	NBH_1_8wpi	16941	2454
4	NBH_1_8wpi	17317	2469
4	NBH_1_8wpi	16702	2484
4	NBH_1_8wpi	16705	2499
4	NBH_1_8wpi	17197	2515
4	NBH_1_8wpi	17043	2530
4	NBH_1_8wpi	16759	2545
4	NBH_1_8wpi	16750	2561
4	NBH_1_8wpi	17057	2576
4	NBH_1_8wpi	16785	2591
4	NBH_1_8wpi	16886	2607
4	NBH_1_8wpi	16888	2622
4	NBH_1_8wpi	16992	2637
4	NBH_1_8wpi	16903	2652
4	NBH_1_8wpi	17060	2668
4	NBH_1_8wpi	16599	2683
4	NBH_1_8wpi	16667	2698
4	NBH_1_8wpi	16762	2714
4	NBH_1_8wpi	16468	2729
4	NBH_1_8wpi	16589	2744
4	NBH_1_8wpi	16337	2760
4	NBH_1_8wpi	16578	2775
4	NBH_1_8wpi	16251	2790
4	NBH_1_8wpi	16875	2806
4	NBH_1_8wpi	16892	2821
4	NBH_1_8wpi	16664	2836
4	NBH_1_8wpi	16713	2852
4	NBH_1_8wpi	16718	2867
4	NBH_1_8wpi	16702	2882
4	NBH_1_8wpi	16894	2898
4	NBH_1_8wpi	16601	2913
4	NBH_1_8wpi	16690	2928
4	NBH_1_8wpi	16631	2944
4	NBH_1_8wpi	16680	2959
4	NBH_1_8wpi	16546	2974
4	NBH_1_8wpi	16777	2990
4	NBH_1_8wpi	16878	3005
4	NBH_1_8wpi	16692	3020
4	NBH_1_8wpi	16715	3036
4	NBH_1_8wpi	16578	3051
4	NBH_1_8wpi	16445	3066
4	NBH_1_8wpi	16870	3082
4	NBH_1_8wpi	16581	3097
4	NBH_1_8wpi	17018	3112
4	NBH_1_8wpi	16461	3128
4	NBH_1_8wpi	16651	3143
4	NBH_1_8wpi	16937	3158
4	NBH_1_8wpi	16720	3173
4	NBH_1_8wpi	16435	3189
4	NBH_1_8wpi	17217	3204
4	NBH_1_8wpi	16604	3219
4	NBH_1_8wpi	16460	3235
4	NBH_1_8wpi	16776	3250
4	NBH_1_8wpi	16545	3265
4	NBH_1_8wpi	17018	3281
4	NBH_1_8wpi	16933	3296
4	NBH_1_8wpi	16866	3312
4	NBH_1_8wpi	16552	3327
4	NBH_1_8wpi	16975	3342
4	NBH_1_8wpi	16797	3357
4	NBH_1_8wpi	16557	3373
4	NBH_1_8wpi	16633	3388
4	NBH_1_8wpi	16733	3404
4	NBH_1_8wpi	16578	3419
4	NBH_1_8wpi	16759	3434
4	NBH_1_8wpi	17001	3449
4	NBH_1_8wpi	16842	3465
4	NBH_1_8wpi	16742	3480
4	NBH_1_8wpi	17089	3496
4	NBH_1_8wpi	16817	3511
4	NBH_1_8wpi	16793	3526
4	NBH_1_8wpi	16647	3542
4	NBH_1_8wpi	16981	3557
4	NBH_1_8wpi	16626	3572
4	NBH_1_8wpi	16708	3588
4	NBH_1_8wpi	16783	3603
4	NBH_1_8wpi	16864	3618
4	NBH_1_8wpi	16746	3634
4	NBH_1_8wpi	16706	3649
4	NBH_1_8wpi	17026	3664
4	NBH_1_8wpi	17017	3680
4	NBH_1_8wpi	16963	3695
4	NBH_1_8wpi	16988	3710
4	NBH_1_8wpi	17196	3726
4	NBH_1_8wpi	16561	3741
4	NBH_1_8wpi	16755	3756
4	NBH_1_8wpi	16933	3772
4	NBH_1_8wpi	16944	3787
4	NBH_1_8wpi	16991	3802
4	NBH_1_8wpi	16774	3818
4	NBH_1_8wpi	16850	3833
4	NBH_1_8wpi	16702	3848
4	NBH_1_8wpi	16790	3864
4	NBH_1_8wpi	16704	3879
4	NBH_1_8wpi	16905	3894
4	NBH_1_8wpi	16745	3910
4	NBH_1_8wpi	16776	3925
4	NBH_1_8wpi	16837	3940
4	NBH_1_8wpi	16997	3956
4	NBH_1_8wpi	16809	3971
4	NBH_1_8wpi	16930	3986
4	NBH_1_8wpi	16679	4002
4	NBH_1_8wpi	16882	4017
4	NBH_1_8wpi	16945	4032
4	NBH_1_8wpi	17183	4048
4	NBH_1_8wpi	16671	4063
4	NBH_1_8wpi	16607	4079
4	NBH_1_8wpi	16826	4094
4	NBH_1_8wpi	16498	4109
4	NBH_1_8wpi	16570	4124
4	NBH_1_8wpi	16816	4140
4	NBH_1_8wpi	16623	4155
4	NBH_1_8wpi	16545	4170
4	NBH_1_8wpi	16533	4186
4	NBH_1_8wpi	16712	4201
4	NBH_1_8wpi	16887	4217
4	NBH_1_8wpi	16923	4232
4	NBH_1_8wpi	16998	4247
4	NBH_1_8wpi	16566	4262
4	NBH_1_8wpi	16902	4278
4	NBH_1_8wpi	16995	4293
4	NBH_1_8wpi	16700	4308
4	NBH_1_8wpi	17030	4324
4	NBH_1_8wpi	16985	4339
4	NBH_1_8wpi	16782	4354
4	NBH_1_8wpi	16609	4370
4	NBH_1_8wpi	16429	4385
4	NBH_1_8wpi	16868	4400
4	NBH_1_8wpi	16574	4416
4	NBH_1_8wpi	16894	4431
4	NBH_1_8wpi	16754	4446
4	NBH_1_8wpi	16722	4462
4	NBH_1_8wpi	16828	4477
4	NBH_1_8wpi	16541	4492
4	NBH_1_8wpi	16659	4507
4	NBH_1_8wpi	16427	4523
4	NBH_1_8wpi	16662	4538
4	NBH_1_8wpi	16939	4553
4	NBH_1_8wpi	16759	4569
4	NBH_1_8wpi	16744	4584
4	NBH_1_8wpi	16862	4599
4	NBH_1_8wpi	16834	4615
4	NBH_1_8wpi	16884	4630
4	NBH_1_8wpi	16984	4645
4	NBH_1_8wpi	16478	4661
4	NBH_1_8wpi	16550	4676
4	NBH_1_8wpi	16618	4691
4	NBH_1_8wpi	16716	4707
4	NBH_1_8wpi	16607	4722
4	NBH_1_8wpi	16577	4737
4	NBH_1_8wpi	16560	4753
4	NBH_1_8wpi	16885	4768
4	NBH_1_8wpi	16724	4783
4	NBH_1_8wpi	16714	4799
4	NBH_1_8wpi	16747	4814
4	NBH_1_8wpi	16850	4829
4	NBH_1_8wpi	16860	4845
4	NBH_1_8wpi	16947	4860
4	NBH_1_8wpi	16580	4875
4	NBH_1_8wpi	16975	4891
4	NBH_1_8wpi	16844	4906
4	NBH_1_8wpi	16891	4922
4	NBH_1_8wpi	16792	4937
4	NBH_1_8wpi	16728	4952
4	NBH_1_8wpi	16722	4968
4	NBH_1_8wpi	16905	4983
4	NBH_1_8wpi	16716	4998
4	NBH_1_8wpi	16560	5014
4	NBH_1_8wpi	16518	5029
4	NBH_1_8wpi	16810	5044
4	NBH_1_8wpi	16627	5060
4	NBH_1_8wpi	16631	5075
4	NBH_1_8wpi	16987	5090
4	NBH_1_8wpi	16848	5106
4	NBH_1_8wpi	16824	5121
4	NBH_1_8wpi	16876	5137
4	NBH_1_8wpi	16805	5152
4	NBH_1_8wpi	16605	5167
4	NBH_1_8wpi	16954	5183
4	NBH_1_8wpi	16494	5198
4	NBH_1_8wpi	16943	5213
4	NBH_1_8wpi	16771	5229
4	NBH_1_8wpi	16930	5244
4	NBH_1_8wpi	16723	5259
4	NBH_1_8wpi	16983	5275
4	NBH_1_8wpi	16826	5290
4	NBH_1_8wpi	16745	5305
4	NBH_1_8wpi	16661	5321
4	NBH_1_8wpi	16741	5336
4	NBH_1_8wpi	16428	5351
4	NBH_1_8wpi	16589	5367
4	NBH_1_8wpi	16828	5382
4	NBH_1_8wpi	16509	5397
4	NBH_1_8wpi	16617	5413
4	NBH_1_8wpi	16886	5428
4	NBH_1_8wpi	16699	5443
4	NBH_1_8wpi	16646	5459
4	NBH_1_8wpi	16312	5474
4	NBH_1_8wpi	16738	5489
4	NBH_1_8wpi	16450	5505
4	NBH_1_8wpi	16727	5520
4	NBH_1_8wpi	16450	5535
4	NBH_1_8wpi	16271	5551
4	NBH_1_8wpi	16329	5566
4	NBH_1_8wpi	16576	5581
4	NBH_1_8wpi	16524	5597
4	NBH_1_8wpi	16407	5612
4	NBH_1_8wpi	16646	5627
4	NBH_1_8wpi	16457	5643
4	NBH_1_8wpi	16584	5658
4	NBH_1_8wpi	16229	5673
4	NBH_1_8wpi	16612	5688
4	NBH_1_8wpi	16383	5704
4	NBH_1_8wpi	16376	5719
4	NBH_1_8wpi	16206	5734
4	NBH_1_8wpi	16505	5750
4	NBH_1_8wpi	16162	5765
4	NBH_1_8wpi	16521	5780
4	NBH_1_8wpi	16570	5796
4	NBH_1_8wpi	16347	5811
4	NBH_1_8wpi	16411	5826
4	NBH_1_8wpi	16768	5841
4	NBH_1_8wpi	16567	5857
4	NBH_1_8wpi	16491	5872
4	NBH_1_8wpi	16441	5887
4	NBH_1_8wpi	16289	5903
4	NBH_1_8wpi	16700	5918
4	NBH_1_8wpi	16272	5933
4	NBH_1_8wpi	16336	5949
4	NBH_1_8wpi	16503	5964
4	NBH_1_8wpi	16270	5979
4	NBH_1_8wpi	16409	5994
4	NBH_1_8wpi	16315	6010
4	NBH_1_8wpi	16429	6025
4	NBH_1_8wpi	16221	6040
4	NBH_1_8wpi	16207	6056
4	NBH_1_8wpi	16576	6071
4	NBH_1_8wpi	16478	6087
4	NBH_1_8wpi	15882	6102
4	NBH_1_8wpi	16400	6117
1	NBH_2_8wpi	19293	0
1	NBH_2_8wpi	18565	15
1	NBH_2_8wpi	17906	31
1	NBH_2_8wpi	17859	46
1	NBH_2_8wpi	17946	61
1	NBH_2_8wpi	17423	77
1	NBH_2_8wpi	17931	92
1	NBH_2_8wpi	17368	107
1	NBH_2_8wpi	17541	123
1	NBH_2_8wpi	17655	138
1	NBH_2_8wpi	17821	153
1	NBH_2_8wpi	17628	169
1	NBH_2_8wpi	17989	184
1	NBH_2_8wpi	17230	199
1	NBH_2_8wpi	17449	215
1	NBH_2_8wpi	17533	230
1	NBH_2_8wpi	17493	245
1	NBH_2_8wpi	17277	261
1	NBH_2_8wpi	17744	276
1	NBH_2_8wpi	17666	291
1	NBH_2_8wpi	17387	307
1	NBH_2_8wpi	17908	322
1	NBH_2_8wpi	17698	338
1	NBH_2_8wpi	17571	353
1	NBH_2_8wpi	17330	368
1	NBH_2_8wpi	17534	384
1	NBH_2_8wpi	17540	399
1	NBH_2_8wpi	17951	414
1	NBH_2_8wpi	17653	430
1	NBH_2_8wpi	17856	445
1	NBH_2_8wpi	17647	460
1	NBH_2_8wpi	17789	476
1	NBH_2_8wpi	17962	491
1	NBH_2_8wpi	17467	506
1	NBH_2_8wpi	17298	522
1	NBH_2_8wpi	17509	537
1	NBH_2_8wpi	17770	552
1	NBH_2_8wpi	17051	568
1	NBH_2_8wpi	17680	583
1	NBH_2_8wpi	17447	598
1	NBH_2_8wpi	17463	614
1	NBH_2_8wpi	17501	629
1	NBH_2_8wpi	17823	644
1	NBH_2_8wpi	17141	660
1	NBH_2_8wpi	17321	675
1	NBH_2_8wpi	17388	690
1	NBH_2_8wpi	17107	706
1	NBH_2_8wpi	16903	721
1	NBH_2_8wpi	17343	736
1	NBH_2_8wpi	16879	752
1	NBH_2_8wpi	17077	767
1	NBH_2_8wpi	17070	783
1	NBH_2_8wpi	17220	798
1	NBH_2_8wpi	17294	813
1	NBH_2_8wpi	17174	829
1	NBH_2_8wpi	17160	844
1	NBH_2_8wpi	17284	859
1	NBH_2_8wpi	17279	874
1	NBH_2_8wpi	16968	890
1	NBH_2_8wpi	17386	905
1	NBH_2_8wpi	17345	921
1	NBH_2_8wpi	17223	936
1	NBH_2_8wpi	17320	951
1	NBH_2_8wpi	17377	967
1	NBH_2_8wpi	17287	982
1	NBH_2_8wpi	17025	997
1	NBH_2_8wpi	17364	1013
1	NBH_2_8wpi	17864	1028
1	NBH_2_8wpi	17377	1043
1	NBH_2_8wpi	17440	1059
1	NBH_2_8wpi	17111	1074
1	NBH_2_8wpi	17232	1089
1	NBH_2_8wpi	17072	1105
1	NBH_2_8wpi	17269	1120
1	NBH_2_8wpi	16751	1135
1	NBH_2_8wpi	17331	1151
1	NBH_2_8wpi	16993	1166
1	NBH_2_8wpi	17355	1181
1	NBH_2_8wpi	17435	1197
1	NBH_2_8wpi	16728	1212
1	NBH_2_8wpi	17415	1227
1	NBH_2_8wpi	17363	1243
1	NBH_2_8wpi	17364	1258
1	NBH_2_8wpi	17634	1273
1	NBH_2_8wpi	17213	1289
1	NBH_2_8wpi	17303	1304
1	NBH_2_8wpi	17324	1319
1	NBH_2_8wpi	17334	1335
1	NBH_2_8wpi	17194	1350
1	NBH_2_8wpi	17150	1365
1	NBH_2_8wpi	17164	1381
1	NBH_2_8wpi	17594	1396
1	NBH_2_8wpi	17277	1411
1	NBH_2_8wpi	17289	1427
1	NBH_2_8wpi	17752	1442
1	NBH_2_8wpi	17472	1457
1	NBH_2_8wpi	17987	1473
1	NBH_2_8wpi	17410	1488
1	NBH_2_8wpi	17522	1503
1	NBH_2_8wpi	17700	1519
1	NBH_2_8wpi	17461	1534
1	NBH_2_8wpi	17650	1549
1	NBH_2_8wpi	17681	1565
1	NBH_2_8wpi	17466	1580
1	NBH_2_8wpi	17408	1595
1	NBH_2_8wpi	17663	1611
1	NBH_2_8wpi	17476	1626
1	NBH_2_8wpi	17456	1641
1	NBH_2_8wpi	17708	1657
1	NBH_2_8wpi	17492	1672
1	NBH_2_8wpi	17528	1687
1	NBH_2_8wpi	17570	1703
1	NBH_2_8wpi	17513	1718
1	NBH_2_8wpi	17906	1733
1	NBH_2_8wpi	17605	1749
1	NBH_2_8wpi	17684	1764
1	NBH_2_8wpi	17708	1779
1	NBH_2_8wpi	17608	1795
1	NBH_2_8wpi	17665	1810
1	NBH_2_8wpi	17445	1825
1	NBH_2_8wpi	17627	1841
1	NBH_2_8wpi	17590	1856
1	NBH_2_8wpi	17632	1871
1	NBH_2_8wpi	17583	1887
1	NBH_2_8wpi	17588	1902
1	NBH_2_8wpi	17446	1918
1	NBH_2_8wpi	17541	1933
1	NBH_2_8wpi	17256	1948
1	NBH_2_8wpi	17744	1964
1	NBH_2_8wpi	17175	1979
1	NBH_2_8wpi	17353	1994
1	NBH_2_8wpi	17442	2010
1	NBH_2_8wpi	17761	2025
1	NBH_2_8wpi	17338	2040
1	NBH_2_8wpi	17503	2056
1	NBH_2_8wpi	17486	2071
1	NBH_2_8wpi	17489	2086
1	NBH_2_8wpi	17512	2101
1	NBH_2_8wpi	17693	2117
1	NBH_2_8wpi	17585	2132
1	NBH_2_8wpi	17348	2147
1	NBH_2_8wpi	17375	2163
1	NBH_2_8wpi	17637	2178
1	NBH_2_8wpi	17716	2193
1	NBH_2_8wpi	17988	2209
1	NBH_2_8wpi	17806	2224
1	NBH_2_8wpi	17787	2239
1	NBH_2_8wpi	17591	2255
1	NBH_2_8wpi	17667	2270
1	NBH_2_8wpi	17957	2285
1	NBH_2_8wpi	17789	2301
1	NBH_2_8wpi	17485	2316
1	NBH_2_8wpi	17505	2331
1	NBH_2_8wpi	17705	2346
1	NBH_2_8wpi	17594	2362
1	NBH_2_8wpi	17447	2377
1	NBH_2_8wpi	17455	2392
1	NBH_2_8wpi	17572	2408
1	NBH_2_8wpi	17967	2423
1	NBH_2_8wpi	17783	2438
1	NBH_2_8wpi	17729	2454
1	NBH_2_8wpi	17564	2469
1	NBH_2_8wpi	17676	2484
1	NBH_2_8wpi	17144	2499
1	NBH_2_8wpi	17433	2515
1	NBH_2_8wpi	17451	2530
1	NBH_2_8wpi	17520	2545
1	NBH_2_8wpi	18020	2561
1	NBH_2_8wpi	17704	2576
1	NBH_2_8wpi	17557	2591
1	NBH_2_8wpi	17806	2607
1	NBH_2_8wpi	17613	2622
1	NBH_2_8wpi	17538	2637
1	NBH_2_8wpi	17567	2652
1	NBH_2_8wpi	17357	2668
1	NBH_2_8wpi	17808	2683
1	NBH_2_8wpi	17604	2698
1	NBH_2_8wpi	17735	2714
1	NBH_2_8wpi	17809	2729
1	NBH_2_8wpi	17538	2744
1	NBH_2_8wpi	17620	2760
1	NBH_2_8wpi	17460	2775
1	NBH_2_8wpi	17633	2790
1	NBH_2_8wpi	17712	2806
1	NBH_2_8wpi	17768	2821
1	NBH_2_8wpi	18020	2836
1	NBH_2_8wpi	17702	2852
1	NBH_2_8wpi	17802	2867
1	NBH_2_8wpi	18090	2882
1	NBH_2_8wpi	18118	2898
1	NBH_2_8wpi	18302	2913
1	NBH_2_8wpi	19368	2928
1	NBH_2_8wpi	21525	2944
1	NBH_2_8wpi	24870	2959
1	NBH_2_8wpi	28720	2974
1	NBH_2_8wpi	38831	2990
1	NBH_2_8wpi	25488	3005
1	NBH_2_8wpi	27619	3020
1	NBH_2_8wpi	29392	3036
1	NBH_2_8wpi	27748	3051
1	NBH_2_8wpi	29720	3066
1	NBH_2_8wpi	30779	3082
1	NBH_2_8wpi	44288	3097
1	NBH_2_8wpi	53598	3112
1	NBH_2_8wpi	54692	3128
1	NBH_2_8wpi	49134	3143
1	NBH_2_8wpi	58253	3158
1	NBH_2_8wpi	59347	3173
1	NBH_2_8wpi	58492	3189
1	NBH_2_8wpi	58934	3204
1	NBH_2_8wpi	58572	3219
1	NBH_2_8wpi	57256	3235
1	NBH_2_8wpi	60864	3250
1	NBH_2_8wpi	61294	3265
1	NBH_2_8wpi	58356	3281
1	NBH_2_8wpi	60692	3296
1	NBH_2_8wpi	61553	3312
1	NBH_2_8wpi	60305	3327
1	NBH_2_8wpi	60501	3342
1	NBH_2_8wpi	60988	3357
1	NBH_2_8wpi	58744	3373
1	NBH_2_8wpi	60453	3388
1	NBH_2_8wpi	60322	3404
1	NBH_2_8wpi	59473	3419
1	NBH_2_8wpi	61256	3434
1	NBH_2_8wpi	60037	3449
1	NBH_2_8wpi	60059	3465
1	NBH_2_8wpi	60399	3480
1	NBH_2_8wpi	59888	3496
1	NBH_2_8wpi	60463	3511
1	NBH_2_8wpi	61261	3526
1	NBH_2_8wpi	60105	3542
1	NBH_2_8wpi	60230	3557
1	NBH_2_8wpi	60351	3572
1	NBH_2_8wpi	61913	3588
1	NBH_2_8wpi	60911	3603
1	NBH_2_8wpi	60269	3618
1	NBH_2_8wpi	60604	3634
1	NBH_2_8wpi	60959	3649
1	NBH_2_8wpi	60719	3664
1	NBH_2_8wpi	60655	3680
1	NBH_2_8wpi	60827	3695
1	NBH_2_8wpi	60608	3710
1	NBH_2_8wpi	60041	3726
1	NBH_2_8wpi	60652	3741
1	NBH_2_8wpi	60754	3756
1	NBH_2_8wpi	61236	3772
1	NBH_2_8wpi	60679	3787
1	NBH_2_8wpi	60781	3802
1	NBH_2_8wpi	61151	3818
1	NBH_2_8wpi	60767	3833
1	NBH_2_8wpi	61053	3848
1	NBH_2_8wpi	61046	3864
1	NBH_2_8wpi	62042	3879
1	NBH_2_8wpi	61118	3894
1	NBH_2_8wpi	61514	3910
1	NBH_2_8wpi	61444	3925
1	NBH_2_8wpi	61416	3940
1	NBH_2_8wpi	60660	3956
1	NBH_2_8wpi	61517	3971
1	NBH_2_8wpi	61655	3986
1	NBH_2_8wpi	60926	4002
1	NBH_2_8wpi	62111	4017
1	NBH_2_8wpi	62224	4032
1	NBH_2_8wpi	61354	4048
1	NBH_2_8wpi	61418	4063
1	NBH_2_8wpi	61790	4079
1	NBH_2_8wpi	60991	4094
1	NBH_2_8wpi	61436	4109
1	NBH_2_8wpi	60720	4124
1	NBH_2_8wpi	60520	4140
1	NBH_2_8wpi	60805	4155
1	NBH_2_8wpi	62503	4170
1	NBH_2_8wpi	62081	4186
1	NBH_2_8wpi	62277	4201
1	NBH_2_8wpi	60571	4217
1	NBH_2_8wpi	61589	4232
1	NBH_2_8wpi	61740	4247
1	NBH_2_8wpi	61550	4262
1	NBH_2_8wpi	61418	4278
1	NBH_2_8wpi	61136	4293
1	NBH_2_8wpi	62207	4308
1	NBH_2_8wpi	61606	4324
1	NBH_2_8wpi	61172	4339
1	NBH_2_8wpi	62163	4354
1	NBH_2_8wpi	61138	4370
1	NBH_2_8wpi	62096	4385
1	NBH_2_8wpi	61518	4400
1	NBH_2_8wpi	61795	4416
1	NBH_2_8wpi	61930	4431
1	NBH_2_8wpi	61666	4446
1	NBH_2_8wpi	61390	4462
1	NBH_2_8wpi	62277	4477
1	NBH_2_8wpi	61545	4492
1	NBH_2_8wpi	62584	4507
1	NBH_2_8wpi	62121	4523
1	NBH_2_8wpi	62379	4538
1	NBH_2_8wpi	62289	4553
1	NBH_2_8wpi	62646	4569
1	NBH_2_8wpi	62243	4584
1	NBH_2_8wpi	62074	4599
1	NBH_2_8wpi	61633	4615
1	NBH_2_8wpi	62485	4630
1	NBH_2_8wpi	62196	4645
1	NBH_2_8wpi	62102	4661
1	NBH_2_8wpi	62943	4676
1	NBH_2_8wpi	63392	4691
1	NBH_2_8wpi	62322	4707
1	NBH_2_8wpi	63334	4722
1	NBH_2_8wpi	63752	4737
1	NBH_2_8wpi	62656	4753
1	NBH_2_8wpi	63838	4768
1	NBH_2_8wpi	64065	4783
1	NBH_2_8wpi	62376	4799
1	NBH_2_8wpi	63531	4814
1	NBH_2_8wpi	63104	4829
1	NBH_2_8wpi	62778	4845
1	NBH_2_8wpi	63655	4860
1	NBH_2_8wpi	64915	4875
1	NBH_2_8wpi	62883	4891
1	NBH_2_8wpi	63363	4906
1	NBH_2_8wpi	62942	4922
1	NBH_2_8wpi	62829	4937
1	NBH_2_8wpi	65225	4952
1	NBH_2_8wpi	64049	4968
1	NBH_2_8wpi	64959	4983
1	NBH_2_8wpi	64014	4998
1	NBH_2_8wpi	64239	5014
1	NBH_2_8wpi	64708	5029
1	NBH_2_8wpi	63037	5044
1	NBH_2_8wpi	63632	5060
1	NBH_2_8wpi	63941	5075
1	NBH_2_8wpi	65175	5090
1	NBH_2_8wpi	65167	5106
1	NBH_2_8wpi	64665	5121
1	NBH_2_8wpi	64222	5137
1	NBH_2_8wpi	64760	5152
1	NBH_2_8wpi	64548	5167
1	NBH_2_8wpi	64544	5183
1	NBH_2_8wpi	62936	5198
1	NBH_2_8wpi	63829	5213
1	NBH_2_8wpi	63462	5229
1	NBH_2_8wpi	63881	5244
1	NBH_2_8wpi	64408	5259
1	NBH_2_8wpi	63902	5275
1	NBH_2_8wpi	63537	5290
1	NBH_2_8wpi	64895	5305
1	NBH_2_8wpi	65322	5321
1	NBH_2_8wpi	65579	5336
1	NBH_2_8wpi	65568	5351
1	NBH_2_8wpi	63267	5367
1	NBH_2_8wpi	64857	5382
1	NBH_2_8wpi	65248	5397
1	NBH_2_8wpi	65263	5413
1	NBH_2_8wpi	64988	5428
1	NBH_2_8wpi	63917	5443
1	NBH_2_8wpi	65273	5459
1	NBH_2_8wpi	64077	5474
1	NBH_2_8wpi	63576	5489
1	NBH_2_8wpi	65043	5505
1	NBH_2_8wpi	65360	5520
1	NBH_2_8wpi	63920	5535
1	NBH_2_8wpi	63851	5551
1	NBH_2_8wpi	64896	5566
1	NBH_2_8wpi	64169	5581
1	NBH_2_8wpi	63519	5597
1	NBH_2_8wpi	64889	5612
1	NBH_2_8wpi	65617	5627
1	NBH_2_8wpi	64865	5643
1	NBH_2_8wpi	65317	5658
1	NBH_2_8wpi	65243	5673
1	NBH_2_8wpi	63680	5688
1	NBH_2_8wpi	65130	5704
1	NBH_2_8wpi	64785	5719
1	NBH_2_8wpi	64073	5734
1	NBH_2_8wpi	65576	5750
1	NBH_2_8wpi	63809	5765
1	NBH_2_8wpi	65570	5780
1	NBH_2_8wpi	65820	5796
1	NBH_2_8wpi	65271	5811
1	NBH_2_8wpi	65134	5826
1	NBH_2_8wpi	63950	5841
1	NBH_2_8wpi	65385	5857
1	NBH_2_8wpi	65493	5872
1	NBH_2_8wpi	64947	5887
1	NBH_2_8wpi	65699	5903
1	NBH_2_8wpi	65745	5918
1	NBH_2_8wpi	64217	5933
1	NBH_2_8wpi	65917	5949
1	NBH_2_8wpi	65551	5964
1	NBH_2_8wpi	63988	5979
1	NBH_2_8wpi	64873	5994
1	NBH_2_8wpi	65783	6010
1	NBH_2_8wpi	64375	6025
1	NBH_2_8wpi	64726	6040
1	NBH_2_8wpi	64238	6056
1	NBH_2_8wpi	65425	6071
1	NBH_2_8wpi	65909	6087
1	NBH_2_8wpi	65200	6102
[truncated: 55,601 more rows]

## Sheet: Suppl_Figure_8B
Strain	Rep	Protein	FoldChange
CTRL	1	Glul	1.05045
CTRL	2	Glul	0.930251
CTRL	3	Glul	1.0193
AD	1	Glul	1.21982
AD	2	Glul	1.22456
AD	3	Glul	1.05338
DBL	1	Glul	1.07781
DBL	2	Glul	0.576502
DBL	3	Glul	0.772581
ALS_CTRL	1	Glul	0.729602
ALS_CTRL	2	Glul	0.875766
ALS_CTRL	3	Glul	1.39463
ALS	1	Glul	0.870052
ALS	2	Glul	1.06995
ALS	3	Glul	0.792735

## Sheet: Suppl_Figure_8C
Strain	Rep	Protein	FoldChange
CTRL	1	Glutaminase	0.77356
CTRL	2	Glutaminase	1.10141
CTRL	3	Glutaminase	1.12503
AD	1	Glutaminase	0.838335
AD	2	Glutaminase	0.778552
AD	3	Glutaminase	0.768835
DBL	1	Glutaminase	1.27395
DBL	2	Glutaminase	0.803096
DBL	3	Glutaminase	1.20545
ALS_CTRL	1	Glutaminase	0.942173
ALS_CTRL	2	Glutaminase	0.926611
ALS_CTRL	3	Glutaminase	1.13122
ALS	1	Glutaminase	0.628392
ALS	2	Glutaminase	0.860159
ALS	3	Glutaminase	0.957174

## Sheet: Suppl_Figure_8E
Strain	WPI	FoldChange	Protein
NBH	8	0.977116	Glutaminase
NBH	8	1.00895	Glutaminase
NBH	8	1.01393	Glutaminase
RML6	8	1.34069	Glutaminase
RML6	8	1.58638	Glutaminase
RML6	8	1.44469	Glutaminase
ME7	8	1.36855	Glutaminase
ME7	8	0.988429	Glutaminase
ME7	8	1.30176	Glutaminase
22L	8	0.719476	Glutaminase
22L	8	1.07052	Glutaminase
22L	8	1.00434	Glutaminase
NBH	16	1.06445	Glutaminase
NBH	16	0.918778	Glutaminase
NBH	16	1.01678	Glutaminase
RML6	16	0.940508	Glutaminase
RML6	16	0.885061	Glutaminase
RML6	16	0.89981	Glutaminase
ME7	16	0.840412	Glutaminase
ME7	16	0.839709	Glutaminase
ME7	16	1.20104	Glutaminase
22L	16	1.00145	Glutaminase
22L	16	0.932907	Glutaminase
22L	16	0.857379	Glutaminase
NBH	Term	0.887349	Glutaminase
NBH	Term	0.895965	Glutaminase
NBH	Term	1.21669	Glutaminase
RML6	Term	1.08452	Glutaminase
RML6	Term	0.818949	Glutaminase
RML6	Term	1.01554	Glutaminase
ME7	Term	0.791748	Glutaminase
ME7	Term	0.879897	Glutaminase
ME7	Term	0.920606	Glutaminase
22L	Term	0.901713	Glutaminase
22L	Term	0.916662	Glutaminase
22L	Term	0.761506	Glutaminase

[truncated: 8 more sheets: Suppl_Figure_9A, Suppl_Figure_9B, Suppl_Figure_9C, Suppl_Figure_9D, Suppl_Figure_9E, Suppl_Figure_9F, Suppl_Figure_9G, Suppl_Figure_9H]
